# Supplementary material for: Transcriptional markers of sub-optimal nutrition in developing Apis mellifera nurse workers
Source: BMC Genomics. 2014 Feb 15;15:134. doi: 10.1186/1471-2164-15-134 (PMC3933195; doi:10.1186/1471-2164-15-134)
Supplement: Additional file 6: Table S4 — List of all differentially expressed transcripts. Data presented include (from left to right) the genome accession number (column A) and start and end positions (columns B and C) where that differentially expressed exon is located on the A. mellifera genome, the size of the exon (column D), the exon annotation in NCBI’s GNOMON annotation (column E; the number after the colon indicates the exon number), the D. melanogaster orthologue matching the transcript (column F; FBgns indicate the FlyBase ID), the accession number and description for the mRNA at that genomic location (columns G and H), and whether the full model yielded a significant result for the main effect of diet (column I) or age (column K) after a correction for multiple tests. Significance of pairwise contrasts between diets at 3 days (column M) and 8 days (column O), and between young and old bees fed a poor diet (column Q) or a rich diet containing beebread (column S) are presented. Where the effect was significant, the direction and magnitude of the expression change between diets (column J), between ages (column L), between diets in only young bees (column N), between diets in older bees (column P), between ages in bees fed a poor diet (column R) and between ages in bees fed a rich diet (column T) are presented and were calculated using the expression estimates in columns U through AF. Columns U through AF include the fitted expression estimates for each exon and for each host colony x age x diet combination following a generalized linear model analysis of the raw expression values (edgeR; see text and [47,55]). [file 1471-2164-15-134-S6.xlsx]

## Sheet: table S3
A. mellifera genomic DNA accession number	location on genomic DNA sequence		size	exon	D. melanogaster FlyBase reference	A. mellifera mRNA accession number	A. mellifera mRNA													fitted expression estimate
												diet	rich / poor	diet	rich / poor	age	young / old	age	young / old	3d poor diet			3d rich diet			8d poor diet			8d rich diet
	start	end						diet	rich / poor	age	young / old	3d	3d	8d	8d	poor diet	poor diet	rich diet	rich diet	colony A	colony B	colony C	colony A	colony B	colony C	colony A	colony B	colony C	colony A	colony B	colony C
NW_003377846.1	777	1317	540	GNOMON-2774353:5		NM_001142436	hypothetical protein LOC552484 (LOC552484), mRNA	no		no		no		yes	1.07309	no		no		278.245	262.427	950.75	248.93	316.087	395.256	360.065	224.387	176.759	266.46	320.322	230.063
NW_003377846.1	1397	1850	453	GNOMON-2774353:4		NM_001142436	hypothetical protein LOC552484 (LOC552484), mRNA	no		no		no		yes	1.0572	no		no		153.285	144.571	523.768	156.025	198.118	247.74	251.428	156.686	123.428	183.31	220.364	158.271
NW_003377846.1	2009	2144	135	GNOMON-2774353:3		NM_001142436	hypothetical protein LOC552484 (LOC552484), mRNA	no		no		no		yes	1.31891	no		no		20.3638	19.2061	69.5822	17.1479	21.774	27.2277	28.3422	17.6624	13.9134	25.7789	30.9898	22.2576
NW_003377846.1	2677	2926	249	GNOMON-2774353:2		NM_001142436	hypothetical protein LOC552484 (LOC552484), mRNA	no		no		no		yes	0.861546	no		no		19.2214	18.1286	65.6786	13.1157	16.654	20.8253	26.1042	16.2677	12.8148	15.5098	18.6449	13.3912
NW_003377846.1	3195	3364	169	GNOMON-2774353:1				no		no		no		yes	2.00351	no		no		5.60559	5.28691	19.154	5.62126	7.13777	8.92555	7.59119	4.73071	3.72658	10.4886	12.6088	9.05595
NW_003377846.1	3844	4058	214	GNOMON-2798353:1		XM_393089	PREDICTED: NADH dehydrogenase [ubiquinone] 1 beta subcomplex subunit 9-like (LOC409586), mRNA	no		no		no		yes	1.20594	no		no		340.418	321.065	1163.19	446.152	566.516	708.409	676.349	421.49	332.025	562.489	676.189	485.656
NW_003377846.1	4575	5038	463	GNOMON-2798353:2	FBgn0032511	XM_393089	PREDICTED: NADH dehydrogenase [ubiquinone] 1 beta subcomplex subunit 9-like (LOC409586), mRNA	no		no		no		yes	1.05255	no		no		1549	1460.94	5292.87	2061.79	2618.03	3273.75	3394.2	2115.22	1666.24	2463.76	2961.77	2127.22
NW_003377846.1	6103	6410	307	GNOMON-2804353:1		XM_001123300	PREDICTED: hypothetical protein LOC727592 (LOC727592), mRNA	no		no		no		yes	2.45846	no		no		11.679	11.0151	39.9067	11.9682	15.197	19.0034	15.7071	9.78839	7.71072	26.6301	32.0131	22.9926
NW_003377846.1	6769	7030	261	GNOMON-2804353:2		XM_001123300	PREDICTED: hypothetical protein LOC727592 (LOC727592), mRNA	no		no		no		yes	2.4679	no		no		48.2609	45.5173	164.905	50.8087	64.5159	80.6749	53.5577	33.3763	26.2919	91.1518	109.577	78.7011
NW_003377846.1	7121	7328	207	GNOMON-2804353:3		XM_001123300	PREDICTED: hypothetical protein LOC727592 (LOC727592), mRNA	no		no		no		yes	1.79021	no		no		105.636	99.6309	360.954	98.3262	124.853	156.124	149.572	93.2111	73.4262	184.659	221.986	159.436
NW_003377846.1	7627	9330	1703	GNOMON-2810353:4		XM_392926	PREDICTED: transmembrane protein 41 homolog, transcript variant 2 (LOC409411), mRNA	no		no		no		yes	1.22051	no		no		605.146	570.744	2067.76	567.384	720.453	900.902	596.272	371.588	292.715	501.883	603.332	433.328
NW_003377846.1	7627	9330	1703	GNOMON-2812353:4		XM_392926	PREDICTED: transmembrane protein 41 homolog, transcript variant 2 (LOC409411), mRNA	no		no		no		yes	1.22051	no		no		605.146	570.744	2067.76	567.384	720.453	900.902	596.272	371.588	292.715	501.883	603.332	433.328
NW_003377846.1	7848	7977	129	GNOMON-2804353:4		XM_392926	PREDICTED: transmembrane protein 41 homolog, transcript variant 2 (LOC409411), mRNA	no		no		no		yes	1.19956	no		no		100.628	94.9076	343.842	84.949	107.867	134.884	146.125	91.0629	71.734	120.882	145.317	104.37
NW_003377846.1	8167	8968	801	GNOMON-2804353:5		XM_392926	PREDICTED: transmembrane protein 41 homolog, transcript variant 2 (LOC409411), mRNA	no		no		no		yes	1.35637	no		no		182.465	172.092	623.473	179.151	227.483	284.46	226.901	141.401	111.387	212.241	255.143	183.25
NW_003377846.1	9504	9632	128	GNOMON-2810353:3		XM_392926	PREDICTED: transmembrane protein 41 homolog, transcript variant 2 (LOC409411), mRNA	no		no		no		yes	1.23056	no		no		157.468	148.516	538.06	152.638	193.817	242.362	230.061	143.371	112.939	195.237	234.702	168.569
NW_003377846.1	9504	9632	128	GNOMON-2812353:3		XM_392926	PREDICTED: transmembrane protein 41 homolog, transcript variant 2 (LOC409411), mRNA	no		no		no		yes	1.23056	no		no		157.468	148.516	538.06	152.638	193.817	242.362	230.061	143.371	112.939	195.237	234.702	168.569
NW_003377846.1	9698	9809	111	GNOMON-2810353:2		XM_392926	PREDICTED: transmembrane protein 41 homolog, transcript variant 2 (LOC409411), mRNA	no		no		no		yes	1.07034	no		no		154.301	145.529	527.238	191.792	243.534	304.531	300.911	187.523	147.719	222.114	267.012	191.775
NW_003377846.1	9698	9809	111	GNOMON-2812353:2		XM_392926	PREDICTED: transmembrane protein 41 homolog, transcript variant 2 (LOC409411), mRNA	no		no		no		yes	1.07034	no		no		154.301	145.529	527.238	191.792	243.534	304.531	300.911	187.523	147.719	222.114	267.012	191.775
NW_003377846.1	10357	10449	92	GNOMON-2810353:1		XM_392926	PREDICTED: transmembrane protein 41 homolog, transcript variant 2 (LOC409411), mRNA	no		no		no		yes	0.611131	no		no		6.01145	5.6697	20.5408	9.49358	12.0548	15.0741	14.9928	9.3433	7.3601	6.31879	7.59607	5.45569
NW_003377846.1	11482	11777	295	GNOMON-2830353:1		XM_001122675	PREDICTED: wengen (wgn), mRNA	no		no		no		yes	2.91	no		no		1.1061	1.04322	3.77949	2.24879	2.85547	3.57067	0.479684	0.298932	0.235481	0.962641	1.15723	0.83115
NW_003377846.1	19864	20283	419	GNOMON-2830353:2		XM_001122675	PREDICTED: wengen (wgn), mRNA	no		no		no		yes	0.888014	no		no		6.74644	6.3629	23.0523	6.76615	8.59153	10.7434	11.5165	7.17691	5.65354	7.05272	8.47835	6.08936
NW_003377846.1	21065	21245	180	GNOMON-2830353:3		XM_001122675	PREDICTED: wengen (wgn), mRNA	no		no		no		yes	1.2763	no		no		5.16886	4.87501	17.6617	4.69696	5.96411	7.45792	2.56276	1.59708	1.25808	2.25568	2.71164	1.94757
NW_003377846.1	31635	31763	128	GNOMON-2830353:4		XM_001122675	PREDICTED: wengen (wgn), mRNA	no		no		no		yes	1.1235	no		no		2.60738	2.45916	8.90931	1.61145	2.04619	2.5587	4.22737	2.63443	2.07525	3.27537	3.93745	2.82798
NW_003377846.1	33159	33758	599	GNOMON-2830353:5		XM_001122675	PREDICTED: wengen (wgn), mRNA	no		no		no		yes	1.06913	no		no		70.884	66.8543	242.207	59.909	76.0713	95.1246	149.418	93.115	73.3505	110.166	132.435	95.1181
NW_003377846.1	34804	35590	786	GNOMON-334354:9	FBgn0010240	NM_001077812	ligand-gated chloride channel homolog 3 (LCCH3), mRNA	no		no		no		yes	1.1774	no		no		4.91733	4.63778	16.8023	4.59737	5.83765	7.29978	8.04795	5.01536	3.9508	6.53471	7.85562	5.6421
NW_003377846.1	37227	37483	256	GNOMON-334354:8		NM_001077812	ligand-gated chloride channel homolog 3 (LCCH3), mRNA	no		no		no		yes	1.02694	no		no		0	0	0	0.504579	0.640705	0.80118	0.46193	0.287867	0.226765	0.327143	0.393271	0.282458
NW_003377846.1	38383	38613	230	GNOMON-334354:7	FBgn0010240	NM_001077812	ligand-gated chloride channel homolog 3 (LCCH3), mRNA	no		no		no		yes	0.908576	no		no		0	0	0	1.05962	1.34548	1.68248	2.64179	1.64632	1.29687	1.6553	1.98989	1.42919
NW_003377846.1	39465	39749	284	GNOMON-334354:6	FBgn0010240	NM_001077812	ligand-gated chloride channel homolog 3 (LCCH3), mRNA	no		no		no		yes	2.28395	no		no		0.200626	0.189221	0.685531	1.36652	1.73519	2.16979	1.9134	1.1924	0.939303	3.01376	3.62296	2.6021
NW_003377846.1	41188	41380	192	GNOMON-334354:5	FBgn0010240	NM_001077812	ligand-gated chloride channel homolog 3 (LCCH3), mRNA	no		no		no		yes	1.02704	no		no		0.349026	0.329184	1.19261	0.264322	0.335631	0.419695	0.461889	0.287842	0.226745	0.327147	0.393276	0.28246
NW_003377846.1	46357	46463	106	GNOMON-334354:3		NM_001077812	ligand-gated chloride channel homolog 3 (LCCH3), mRNA	no		no		yes	>1	no		no		no		0	0	0	0.818874	1.03979	1.30022	0	0	0	0.327143	0.393271	0.282458
NW_003377846.1	68898	69096	198	GNOMON-336354:4	FBgn0030707	NM_001077822	cys-loop ligand-gated ion channel subunit 8916 (LOC726970), mRNA	no		no		no		yes	4.15127	no		no		0.201258	0.189817	0.687689	0	0	0	0.460182	0.286778	0.225907	1.31743	1.58373	1.13747
NW_003377846.1	69825	69985	160	GNOMON-336354:6	FBgn0030707	NM_001077822	cys-loop ligand-gated ion channel subunit 8916 (LOC726970), mRNA	no		no		no		yes	4.11342	no		no		0.198486	0.187202	0.678218	0.77128	0.979357	1.22465	0.462433	0.288181	0.227012	1.3118	1.57697	1.13262
NW_003377846.1	76182	76304	122	GNOMON-2866353:1		XM_001122920	PREDICTED: single-stranded DNA-binding protein, mitochondrial-like (LOC727210), mRNA	no		no		no		yes	1.68828	no		no		70.0052	66.0254	239.204	109.772	139.386	174.297	189.077	117.83	92.8196	220.14	264.639	190.07
NW_003377846.1	76377	76464	87	GNOMON-2866353:2		XM_001122920	PREDICTED: single-stranded DNA-binding protein, mitochondrial-like (LOC727210), mRNA	no		no		no		yes	1.33688	no		no		120.082	113.256	410.316	178.513	226.672	283.446	290.894	181.28	142.802	268.19	322.402	231.557
NW_003377846.1	78362	78481	119	GNOMON-2866353:3	FBgn0010438	XM_001122920	PREDICTED: single-stranded DNA-binding protein, mitochondrial-like (LOC727210), mRNA	no		no		no		yes	1.29328	no		no		321.529	303.25	1098.65	529.154	671.91	840.201	785.549	489.542	385.632	700.62	842.242	604.92
NW_003377846.1	78859	79494	635	GNOMON-2866353:4	FBgn0010438	XM_001122920	PREDICTED: single-stranded DNA-binding protein, mitochondrial-like (LOC727210), mRNA	no		no		no		yes	1.36307	no		no		517.95	488.504	1769.81	723.557	918.758	1148.88	1188.81	740.846	583.595	1117.49	1343.38	964.849
NW_003377846.1	80414	82085	1671	GNOMON-2880353:5		XM_003249027	PREDICTED: ets DNA-binding protein pokkuri-like (LOC100576369), mRNA	no		no		no		yes	1.03797	no		no		85.6007	80.7344	292.494	77.4293	98.3183	122.944	117.44	73.1867	57.6521	84.0655	101.058	72.5826
NW_003377846.1	82312	82561	249	GNOMON-2880353:4	FBgn0000097	XM_003249027	PREDICTED: ets DNA-binding protein pokkuri-like (LOC100576369), mRNA	no		no		no		yes	0.451049	no		no		2.3985	2.26215	8.19557	2.28523	2.90175	3.62853	2.10141	1.30957	1.0316	0.65366	0.78579	0.564374
NW_003377846.1	85191	85853	662	GNOMON-2880353:3	FBgn0000097	XM_003249027	PREDICTED: ets DNA-binding protein pokkuri-like (LOC100576369), mRNA	no		no		no		yes	1.20064	no		no		1.48606	1.40158	5.0778	1.08585	1.37879	1.72413	1.9933	1.24219	0.978527	1.65045	1.98407	1.42501
NW_003377846.1	88586	88839	253	GNOMON-2880353:2		XM_003249027	PREDICTED: ets DNA-binding protein pokkuri-like (LOC100576369), mRNA	no		no		no		yes	1.3896	no		no		0.178838	0.168671	0.611079	0	0	0	1.73683	1.08237	0.852623	1.66442	2.00086	1.43707
NW_003377846.1	225288	225464	176	GNOMON-2920353:2	FBgn0259923	XM_396102	PREDICTED: septin-4-like (LOC412647), mRNA	no		no		no		yes	0.717231	no		no		0.200652	0.189245	0.68562	0.539906	0.685563	0.857273	1.9143	1.19296	0.939746	0.94686	1.13826	0.817525
NW_003377846.1	228554	228719	165	GNOMON-2920353:4	FBgn0259923	XM_396102	PREDICTED: septin-4-like (LOC412647), mRNA	no		no		no		yes	0.80244	no		no		3.65378	3.44607	12.4848	3.89565	4.94662	6.18558	8.27631	5.15767	4.06291	4.58	5.5058	3.9544
NW_003377846.1	228796	228946	150	GNOMON-2920353:5	FBgn0259923	XM_396102	PREDICTED: septin-4-like (LOC412647), mRNA	no		no		no		yes	2.53264	no		no		1.25546	1.18409	4.28985	1.27398	1.61767	2.02284	1.42593	0.888615	0.699999	2.49051	2.99393	2.15032
NW_003377846.1	230402	230567	165	GNOMON-2920353:6	FBgn0259923	XM_396102	PREDICTED: septin-4-like (LOC412647), mRNA	no		no		no		yes	1.47437	no		no		1.41492	1.33448	4.83471	1.85719	2.35823	2.94888	6.26773	3.90595	3.07688	6.37284	7.66103	5.50235
NW_003377846.1	231494	231650	156	GNOMON-2920353:7	FBgn0259923	XM_396102	PREDICTED: septin-4-like (LOC412647), mRNA	no		no		no		yes	0.921379	no		no		2.33959	2.20659	7.99427	4.43371	5.62984	7.03992	4.22607	2.63362	2.07461	2.68529	3.22809	2.31849
NW_003377846.1	236454	237021	567	GNOMON-2920353:9		XM_396102	PREDICTED: septin-4-like (LOC412647), mRNA	no		no		no		yes	0.893442	no		no		3.68249	3.47314	12.5829	3.57806	4.54335	5.68131	8.95899	5.5831	4.39804	5.52003	6.63584	4.76603
NW_003377846.1	237713	237814	101	GNOMON-2950353:1		XM_001122868	PREDICTED: cuticular protein 20 (CPR20), mRNA	no		no		no		yes	0.50571	no		no		2.7418	2.58593	9.3686	1.81593	2.30583	2.88336	1.83194	1.14164	0.899314	0.638895	0.76804	0.551626
NW_003377846.1	237882	238290	408	GNOMON-2960353:6	FBgn0032820	XM_003249028	PREDICTED: fructose-1,6-bisphosphatase 1-like (LOC727153), mRNA	no		no		no		yes	0.674611	no		no		26.4014	24.9004	90.2122	16.5129	20.9678	26.2196	39.467	24.5952	19.3747	18.3613	22.0728	15.8533
NW_003377846.1	238059	238418	359	GNOMON-2950353:2		XM_001122868	PREDICTED: cuticular protein 20 (CPR20), mRNA	no		no		no		yes	0.610427	no		no		21.5115	20.2886	73.5039	13.0715	16.5979	20.7551	31.1874	19.4355	15.3101	13.1289	15.7828	11.3356
NW_003377846.1	238430	238657	227	GNOMON-2960353:5	FBgn0032820	XM_003249028	PREDICTED: fructose-1,6-bisphosphatase 1-like (LOC727153), mRNA	no		no		no		yes	1.19576	no		no		7.45259	7.02891	25.4652	4.52184	5.74174	7.17986	4.68822	2.92163	2.30149	3.86607	4.64755	3.33799
NW_003377846.1	238718	238907	189	GNOMON-2960353:4	FBgn0032820	XM_003249028	PREDICTED: fructose-1,6-bisphosphatase 1-like (LOC727153), mRNA	no		no		no		yes	1.93026	no		no		4.00159	3.7741	13.6732	2.76358	3.50914	4.38807	2.41291	1.50369	1.18452	3.21198	3.86124	2.77324
NW_003377846.1	239378	239842	464	GNOMON-2960353:3	FBgn0032820	XM_003249028	PREDICTED: fructose-1,6-bisphosphatase 1-like (LOC727153), mRNA	no		no		no		yes	0.99952	no		no		15.2568	14.3895	52.1318	9.20302	11.6858	14.6127	8.44909	5.26534	4.14772	5.82395	7.00119	5.02843
NW_003377846.1	240514	240766	252	GNOMON-2960353:2	FBgn0032820	XM_003249028	PREDICTED: fructose-1,6-bisphosphatase 1-like (LOC727153), mRNA	no		no		no		yes	5.56182	no		no		2.33941	2.20642	7.99367	2.53571	3.21979	4.02624	0.885642	0.551918	0.434769	3.39697	4.08362	2.93296
NW_003377846.1	243231	243298	67	GNOMON-2946353:1				no		no		no		yes	1.24584	no		no		4.09504	3.86224	13.9926	3.83661	4.87165	6.09184	11.1015	6.91829	5.44982	9.53807	11.4661	8.23523
NW_003377846.1	243687	244449	762	GNOMON-2946353:2		XM_003249029	PREDICTED: ubiquitin-conjugating enzyme E2 T-like (LOC726740), mRNA	no		no		no		yes	1.26049	no		no		162.837	153.579	556.405	292.356	371.229	464.209	381.82	237.944	187.439	331.905	398.996	286.569
NW_003377846.1	245531	245578	47	GNOMON-2960353:1				no		no		no		yes	0.51089	no		no		0.179888	0.169661	0.614669	0.521555	0.66226	0.828134	0.938086	0.584601	0.460514	0.330511	0.39732	0.285365
NW_003377846.1	249464	249933	469	GNOMON-2984353:1		XM_624841	PREDICTED: spenito (nito), mRNA	no		no		no		yes	3.3799	no		no		2.62124	2.47223	8.95666	1.27632	1.62064	2.02656	2.74369	1.70982	1.3469	6.39522	7.68794	5.52167
NW_003377846.1	250173	252330	2157	GNOMON-2984353:2	FBgn0027548	XM_624841	PREDICTED: spenito (nito), mRNA	no		no		no		yes	1.07105	no		no		78.9742	74.4846	269.851	67.8682	86.1778	107.762	56.1873	35.0151	27.5828	41.5015	49.8906	35.8327
NW_003377846.1	255111	255588	477	GNOMON-2984353:3		XM_624841	PREDICTED: spenito (nito), mRNA	no		no		no		yes	1.17652	no		no		154.084	145.325	526.499	104.058	132.131	165.225	173.281	107.986	85.0649	140.593	169.013	121.389
NW_003377846.1	262293	262925	632	GNOMON-338354:11	FBgn0036921	XM_393238	PREDICTED: RhoGDI protein, transcript variant 1 (RhoGDI), mRNA	no		no		no		yes	0.795021	no		no		706.729	666.552	2414.86	498.256	632.676	791.14	1169.64	728.904	574.188	641.282	770.909	553.686
NW_003377846.1	263178	263402	224	GNOMON-338354:10	FBgn0036921	XM_393238	PREDICTED: RhoGDI protein, transcript variant 1 (RhoGDI), mRNA	no		no		no		yes	0.726086	no		no		408.202	384.996	1394.81	218.971	278.046	347.687	639.919	398.787	314.141	320.427	385.198	276.659
NW_003377846.1	263484	263672	188	GNOMON-338354:9	FBgn0036921	XM_393238	PREDICTED: RhoGDI protein, transcript variant 1 (RhoGDI), mRNA	no		no		no		yes	0.753564	no		no		227.662	214.719	777.91	146.335	185.814	232.354	402.952	251.114	197.813	209.406	251.736	180.803
NW_003377846.1	265000	265116	116	GNOMON-338354:8		XM_393238	PREDICTED: RhoGDI protein, transcript variant 1 (RhoGDI), mRNA	no		no		no		yes	1.08113	no		no		1.96335	1.85173	6.70867	0.254821	0.323567	0.404609	2.9348	1.82892	1.44072	2.18812	2.63043	1.88924
NW_003377846.1	265195	265545	350	GNOMON-338354:7		XM_393238	PREDICTED: RhoGDI protein, transcript variant 1 (RhoGDI), mRNA	no		no		no		yes	1.73447	no		no		22.8274	21.5297	78.0002	17.1891	21.8263	27.2931	23.6393	14.7317	11.6047	28.2761	33.9918	24.4137
NW_003377846.1	265618	265771	153	GNOMON-338354:6		XM_393238	PREDICTED: RhoGDI protein, transcript variant 1 (RhoGDI), mRNA	no		no		no		yes	3.88747	no		no		3.80091	3.58483	12.9875	3.95301	5.01945	6.27666	2.27839	1.41986	1.11848	6.10818	7.34288	5.27384
NW_003377846.1	266302	266433	131	GNOMON-338354:5		XM_393238	PREDICTED: RhoGDI protein, transcript variant 1 (RhoGDI), mRNA	no		no		no		yes	6.11004	no		no		1.0315	0.972861	3.52459	0	0	0	0.462617	0.288296	0.227102	1.94932	2.34335	1.68305
NW_003377846.1	266518	266824	306	GNOMON-338354:4		XM_393238	PREDICTED: RhoGDI protein, transcript variant 1 (RhoGDI), mRNA	no		no		no		yes	3.25576	no		no		6.66103	6.28236	22.7604	4.81072	6.10855	7.63854	3.64803	2.2734	1.79085	8.19081	9.84649	7.072
NW_003377846.1	266916	267111	195	GNOMON-338354:3		XM_393238	PREDICTED: RhoGDI protein, transcript variant 1 (RhoGDI), mRNA	no		no		no		yes	1.87457	no		no		10.6104	10.0072	36.2553	7.05249	8.95511	11.1981	9.1478	5.70077	4.49073	11.8259	14.2164	10.2106
NW_003377846.1	267180	267416	236	GNOMON-338354:2		XM_393238	PREDICTED: RhoGDI protein, transcript variant 1 (RhoGDI), mRNA	no		no		no		yes	0.835401	no		no		11.7136	11.0477	40.0249	5.77559	7.33373	9.17059	13.1011	8.1644	6.43143	7.54777	9.07347	6.51679
NW_003377846.1	267525	268230	705	GNOMON-338354:1	FBgn0036921	XM_393238	PREDICTED: RhoGDI protein, transcript variant 1 (RhoGDI), mRNA	no		no		no		yes	2.03388	no		no		5.6538	5.33238	19.3188	4.81619	6.11551	7.64724	5.09838	3.17723	2.50284	7.15111	8.59662	6.17431
NW_003377846.1	268661	269005	344	GNOMON-3044353:5	FBgn0039790	XM_624649	PREDICTED: ribose-phosphate diphosphokinase (LOC552273), mRNA	no		no		no		yes	0.956886	no		no		151.968	143.328	519.266	120.381	152.857	191.142	136.228	84.8953	66.8756	89.8967	108.068	77.6173
NW_003377846.1	269902	270048	146	GNOMON-3044353:4	FBgn0039790	XM_624649	PREDICTED: ribose-phosphate diphosphokinase (LOC552273), mRNA	no		no		no		yes	0.882613	no		no		121.113	114.227	413.836	81.45	103.424	129.328	89.9234	56.0388	44.1441	54.7342	65.7981	47.2579
NW_003377846.1	270168	270440	272	GNOMON-3044353:3	FBgn0039790	XM_624649	PREDICTED: ribose-phosphate diphosphokinase (LOC552273), mRNA	no		no		no		yes	0.851571	no		no		217.336	204.981	742.628	133.709	169.781	212.305	116.158	72.3878	57.0228	68.2159	82.005	58.8981
NW_003377846.1	270507	270915	408	GNOMON-3044353:2	FBgn0039790	XM_624649	PREDICTED: ribose-phosphate diphosphokinase (LOC552273), mRNA	no		no		no		yes	0.838301	no		no		191.387	180.506	653.959	126.001	159.993	200.066	145.409	90.6164	71.3822	84.0633	101.056	72.5807
NW_003377846.1	270998	271079	81	GNOMON-3044353:1		XM_624649	PREDICTED: ribose-phosphate diphosphokinase (LOC552273), mRNA	no		no		no		yes	0.743613	no		no		8.04857	7.59101	27.5016	4.66579	5.92453	7.40842	12.9435	8.06621	6.35408	6.63768	7.9794	5.73101
NW_003377846.1	275120	275312	192	GNOMON-340354:1		XM_624667	PREDICTED: DNA replication licensing factor MCM4-like (LOC552291), mRNA	no		no		no		yes	1.15945	no		no		3.00097	2.83037	10.2542	3.53226	4.48519	5.60858	3.31229	2.06417	1.62603	2.64848	3.18384	2.28671
NW_003377846.1	275424	275746	322	GNOMON-340354:2	FBgn0015929	XM_624667	PREDICTED: DNA replication licensing factor MCM4-like (LOC552291), mRNA	no		no		no		yes	1.14087	no		no		9.97159	9.40471	34.0725	5.23864	6.65193	8.31802	6.23366	3.88472	3.06015	4.9045	5.89588	4.23457
NW_003377846.1	276063	276949	886	GNOMON-340354:3	FBgn0015929	XM_624667	PREDICTED: DNA replication licensing factor MCM4-like (LOC552291), mRNA	no		no		no		yes	0.703027	no		no		64.6404	60.9656	220.873	37.1397	47.1592	58.971	77.2623	48.1487	37.9287	37.459	45.0309	32.3423
NW_003377846.1	277020	277339	319	GNOMON-340354:4	FBgn0015929	XM_624667	PREDICTED: DNA replication licensing factor MCM4-like (LOC552291), mRNA	no		no		no		yes	0.648398	no		no		33.8049	31.8831	115.51	22.1942	28.1818	35.2404	68.019	42.3884	33.3911	30.4151	36.5631	26.2605
NW_003377846.1	277683	277960	277	GNOMON-340354:5	FBgn0015929	XM_624667	PREDICTED: DNA replication licensing factor MCM4-like (LOC552291), mRNA	no		no		no		yes	0.888968	no		no		49.8346	47.0015	170.282	41.031	52.1004	65.1498	96.7144	60.2709	47.4779	59.2917	71.2768	51.1928
NW_003377846.1	279462	279620	158	GNOMON-340354:6		XM_624667	PREDICTED: DNA replication licensing factor MCM4-like (LOC552291), mRNA	no		no		no		yes	1.29996	no		no		50.0563	47.2106	171.04	43.133	54.7694	68.4873	89.9536	56.0577	44.159	80.6427	96.9437	69.6274
NW_003377846.1	279704	279971	267	GNOMON-340354:7		XM_624667	PREDICTED: DNA replication licensing factor MCM4-like (LOC552291), mRNA	no		no		no		yes	0.81492	no		no		4.65918	4.39431	15.9202	4.8611	6.17253	7.71854	10.842	6.75657	5.32243	6.09314	7.32479	5.26085
NW_003377846.1	281481	282095	614	GNOMON-2974353:1		XM_623948	PREDICTED: Ras-related protein Rac, transcript variant 1 (Rac), mRNA	no		no		no		yes	0.738408	no		no		16.0664	15.1531	54.8982	15.6272	19.8431	24.8132	25.0197	15.5919	12.2824	12.7407	15.3161	11.0004
NW_003377846.1	282513	282900	387	GNOMON-2974353:2	FBgn0010333	XM_623948	PREDICTED: Ras-related protein Rac, transcript variant 1 (Rac), mRNA	no		no		no		yes	1.16684	no		no		119.585	112.787	408.618	84.1935	106.907	133.684	65.818	41.0168	32.3106	52.9628	63.6686	45.7284
NW_003377846.1	282978	284289	1311	GNOMON-2974353:3	FBgn0010333	XM_623948	PREDICTED: Ras-related protein Rac, transcript variant 1 (Rac), mRNA	no		no		no		yes	0.971768	no		no		1622.96	1530.69	5545.58	1507.93	1914.74	2394.31	2682.86	1671.92	1317.04	1797.95	2161.38	1552.36
NW_003377846.1	284230	284559	329	GNOMON-342354:6	FBgn0035892	XM_623968	PREDICTED: exocyst complex component 7-like (LOC551576), partial mRNA	no		no		no		yes	0.985718	no		no		267.762	252.54	914.93	192.854	244.882	306.217	437.426	272.597	214.736	297.354	357.461	256.737
NW_003377846.1	284789	285058	269	GNOMON-342354:5		XM_623968	PREDICTED: exocyst complex component 7-like (LOC551576), partial mRNA	no		no		no		yes	0.842023	no		no		178.429	168.285	609.683	111.546	141.639	177.115	247.103	153.991	121.305	143.489	172.493	123.889
NW_003377846.1	285140	285374	234	GNOMON-342354:4		XM_623968	PREDICTED: exocyst complex component 7-like (LOC551576), partial mRNA	no		no		no		yes	0.734837	no		no		133.266	125.69	455.363	92.6331	117.624	147.084	138.153	86.095	67.8206	70.0114	84.1634	60.4483
NW_003377846.1	285448	285999	551	GNOMON-342354:3	FBgn0035892	XM_623968	PREDICTED: exocyst complex component 7-like (LOC551576), partial mRNA	no		no		no		yes	0.701816	no		no		180.845	170.564	617.939	100.155	127.175	159.028	113.571	70.7755	55.7527	54.9674	66.0784	47.4592
NW_003377846.1	286096	286634	538	GNOMON-342354:2	FBgn0035892	XM_623968	PREDICTED: exocyst complex component 7-like (LOC551576), partial mRNA	no		no		no		yes	0.601115	no		no		91.4822	86.2814	312.59	44.1549	56.0671	70.11	48.5244	30.2397	23.821	20.1157	24.1818	17.368
NW_003377846.1	287953	288189	236	GNOMON-342354:1		XM_623968	PREDICTED: exocyst complex component 7-like (LOC551576), partial mRNA	no		no		no		yes	1.4778	no		no		37.4617	35.332	128.005	35.3882	44.9352	56.19	49.0718	30.5808	24.0898	50.011	60.1202	43.1798
NW_003377847.1	118087	118690	603	GNOMON-2317333:5		XM_624338	PREDICTED: proteasome alpha5 subunit (Prosalpha5), mRNA	no		no		no		yes	0.807255	no		no		48.4242	45.6713	165.463	48.7101	61.8511	77.3428	81.0461	50.5067	39.7862	45.119	54.2393	38.956
NW_003377847.1	119123	119269	146	GNOMON-2317333:4	FBgn0016697	XM_624338	PREDICTED: proteasome alpha5 subunit (Prosalpha5), mRNA	no		no		no		yes	0.785206	no		no		1359.53	1282.24	4645.45	901.337	1144.5	1431.16	2662.22	1659.06	1306.91	1441.6	1733	1244.68
NW_003377847.1	119402	119962	560	GNOMON-2317333:3	FBgn0016697	XM_624338	PREDICTED: proteasome alpha5 subunit (Prosalpha5), mRNA	no		no		no		yes	0.74271	no		no		2616.36	2467.62	8939.96	1481.35	1880.99	2352.12	4342.76	2706.34	2131.9	2224.34	2673.97	1920.51
NW_003377847.1	120327	120462	135	GNOMON-2317333:2		XM_624338	PREDICTED: proteasome alpha5 subunit (Prosalpha5), mRNA	no		no		no		yes	0.746295	no		no		3.44188	3.24621	11.7607	2.57972	3.27568	4.09613	7.06802	4.40468	3.46975	3.63768	4.37299	3.1408
NW_003377847.1	120960	121201	241	GNOMON-211334:1		XM_001122527	PREDICTED: hypothetical protein LOC726806 (LOC726806), mRNA	no		no		no		yes	1.73473	no		no		2.06289	1.94561	7.04879	2.29503	2.91419	3.6441	3.5344	2.20259	1.73507	4.2283	5.083	3.65074
NW_003377847.1	121284	121751	467	GNOMON-211334:2		XM_001122527	PREDICTED: hypothetical protein LOC726806 (LOC726806), mRNA	no		no		no		yes	1.71692	no		no		0.720683	0.679713	2.46254	0.760467	0.965627	1.20748	3.04118	1.89522	1.49294	3.60088	4.32875	3.10902
NW_003377847.1	121993	122405	412	GNOMON-211334:3		XM_001122527	PREDICTED: hypothetical protein LOC726806 (LOC726806), mRNA	no		no		no		yes	1.85596	no		no		1.09588	1.03358	3.74456	2.03122	2.5792	3.2252	2.31654	1.44363	1.13721	2.96501	3.56435	2.56
NW_003377847.1	122502	122770	268	GNOMON-211334:4		XM_001122527	PREDICTED: hypothetical protein LOC726806 (LOC726806), mRNA	no		no		no		yes	0.944968	no		no		9.75947	9.20465	33.3477	9.47235	12.0278	15.0404	17.2875	10.7733	8.4866	11.2659	13.5432	9.72707
NW_003377847.1	124877	124940	63	GNOMON-211334:5				no		no		no		yes	0.816676	no		no		6.12514	5.77693	20.9293	3.96058	5.02907	6.28868	5.80449	3.61727	2.84947	3.26911	3.92993	2.82257
NW_003377847.1	125071	127188	2117	GNOMON-211334:6		XM_001122527	PREDICTED: hypothetical protein LOC726806 (LOC726806), mRNA	no		no		no		yes	1.15857	no		no		116.097	109.497	396.697	79.8165	101.349	126.734	145.033	90.3825	71.198	115.879	139.303	100.051
NW_003377847.1	317984	318299	315	GNOMON-2345333:7		XM_395388	PREDICTED: Wnt7 protein (Wnt7), mRNA	no		no		no		yes	0.34716	no		no		0.3495	0.329631	1.19422	0.25552	0.324454	0.405719	1.38003	0.860014	0.677468	0.330396	0.397182	0.285266
NW_003377847.1	318877	319147	270	GNOMON-2345333:8		XM_395388	PREDICTED: Wnt7 protein (Wnt7), mRNA	no		no		no		yes	0.151324	no		no		1.49697	1.41187	5.11509	0.798295	1.01366	1.26755	6.43603	4.01083	3.1595	0.671647	0.807412	0.579904
NW_003377847.1	322493	323204	711	GNOMON-2353333:4		XM_395900	PREDICTED: regulator of microtubule dynamics protein 1-like (LOC412443), mRNA	no		no		no		yes	1.42693	no		no		371.283	350.176	1268.66	485.738	616.781	771.263	883.436	550.544	433.686	869.351	1045.08	750.603
NW_003377847.1	323308	323556	248	GNOMON-2353333:3		XM_395900	PREDICTED: regulator of microtubule dynamics protein 1-like (LOC412443), mRNA	no		no		no		yes	1.54911	no		no		104.407	98.4716	356.754	91.0502	115.614	144.571	174.562	108.785	85.6941	186.487	224.183	161.014
NW_003377847.1	323625	323822	197	GNOMON-2353333:2		XM_395900	PREDICTED: regulator of microtubule dynamics protein 1-like (LOC412443), mRNA	no		no		no		yes	1.64475	no		no		86.8827	81.9434	296.874	79.3358	100.739	125.971	135.078	84.1787	66.3111	153.216	184.186	132.287
NW_003377847.1	323913	324132	219	GNOMON-2353333:1		XM_395900	PREDICTED: regulator of microtubule dynamics protein 1-like (LOC412443), mRNA	no		no		no		yes	1.87883	no		no		5.96335	5.62433	20.3765	4.19219	5.32317	6.65644	10.3812	6.46942	5.09623	13.4509	16.1699	11.6136
NW_003377847.1	325111	325187	76	GNOMON-215334:1		XM_395899	PREDICTED: retinol dehydrogenase 13-like (LOC412442), mRNA	no		no		no		yes	0.993386	no		no		7.78293	7.34047	26.5939	7.35667	9.34136	11.6811	17.4586	10.8799	8.57055	11.9603	14.378	10.3266
NW_003377847.1	325345	325510	165	GNOMON-215334:2	FBgn0050491	XM_395899	PREDICTED: retinol dehydrogenase 13-like (LOC412442), mRNA	no		no		no		yes	0.725427	no		no		44.5203	41.9893	152.124	36.7273	46.6357	58.3163	122.166	76.1316	59.972	61.1165	73.4705	52.7684
NW_003377847.1	325659	325767	108	GNOMON-215334:3	FBgn0050491	XM_395899	PREDICTED: retinol dehydrogenase 13-like (LOC412442), mRNA	no		no		no		yes	0.774447	no		no		41.8813	39.5003	143.106	36.0754	45.8079	57.2812	92.6616	57.7453	45.4883	49.4889	59.4925	42.729
NW_003377847.1	325998	326312	314	GNOMON-215334:4	FBgn0050491	XM_395899	PREDICTED: retinol dehydrogenase 13-like (LOC412442), mRNA	no		no		no		yes	0.704785	no		no		172.675	162.858	590.021	149.624	189.99	237.576	389.608	242.798	191.262	189.366	227.644	163.499
NW_003377847.1	326403	326610	207	GNOMON-215334:5	FBgn0050491	XM_395899	PREDICTED: retinol dehydrogenase 13-like (LOC412442), mRNA	no		no		no		yes	0.769255	no		no		153.096	144.393	523.123	139.699	177.388	221.817	308.424	192.205	151.408	163.62	196.693	141.27
NW_003377847.1	326706	326832	126	GNOMON-215334:6		XM_395899	PREDICTED: retinol dehydrogenase 13-like (LOC412442), mRNA	no		no		no		yes	0.998806	no		no		3.95949	3.73439	13.5294	2.36202	2.99924	3.75045	8.3988	5.234	4.12304	5.78515	6.95455	4.99494
NW_003377847.1	341437	342574	1137	GNOMON-2411333:9		XM_623277	PREDICTED: atlastin (atl), mRNA	no		no		no		yes	0.911001	no		no		1386.07	1307.27	4736.13	932.594	1184.19	1480.79	1001.72	624.257	491.753	629.336	756.549	543.372
NW_003377847.1	344634	344700	66	GNOMON-2411333:7				no		no		no		yes	0.6831	no		no		65.4071	61.6887	223.493	34.7756	44.1575	55.2174	37.457	23.3426	18.388	17.6455	21.2123	15.2352
NW_003377847.1	344780	344994	214	GNOMON-2411333:6	FBgn0039213	XM_623277	PREDICTED: atlastin (atl), mRNA	no		no		no		yes	0.647396	no		no		290.879	274.342	993.919	152.558	193.715	242.234	147.444	91.8851	72.3817	65.8287	79.1352	56.8369
NW_003377847.1	345076	345297	221	GNOMON-2411333:5	FBgn0039213	XM_623277	PREDICTED: atlastin (atl), mRNA	no		no		no		yes	0.801878	no		no		298.154	281.204	1018.78	169.285	214.955	268.794	142.51	88.8101	69.9594	78.8081	94.7382	68.0434
NW_003377847.1	346295	347074	779	GNOMON-2411333:4	FBgn0039213	XM_623277	PREDICTED: atlastin (atl), mRNA	no		no		no		yes	0.8738	no		no		376.448	355.047	1286.31	227.33	288.659	360.959	167.144	104.162	82.0524	100.721	121.08	86.9631
NW_003377847.1	347384	347643	259	GNOMON-2411333:3	FBgn0039213	XM_623277	PREDICTED: atlastin (atl), mRNA	no		no		no		yes	1.34306	no		no		10.8863	10.2675	37.1981	9.19249	11.6724	14.596	13.6985	8.53671	6.72471	12.6878	15.2525	10.9547
NW_003377847.1	356279	356359	80	GNOMON-2411333:2		XM_623277	PREDICTED: atlastin (atl), mRNA	no		no		no		yes	0.55611	no		no		1.89675	1.78892	6.4811	1.79646	2.28111	2.85246	3.3837	2.10867	1.66108	1.29768	1.55999	1.12043
NW_003377848.1	9072	9400	328	GNOMON-1145213:1		XM_395325	PREDICTED: ATPase family AAA domain-containing protein 1-A-like (LOC411858), mRNA	no		no		no		yes	0.674394	no		no		59.5374	56.1527	203.437	30.2164	38.3683	47.9782	67.0881	41.8082	32.9341	31.2015	37.5085	26.9395
NW_003377848.1	9522	9764	242	GNOMON-1145213:2	FBgn0005322	XM_395325	PREDICTED: ATPase family AAA domain-containing protein 1-A-like (LOC411858), mRNA	no		no		no		yes	1.00743	no		no		40.514	38.2107	138.434	18.0574	22.9289	28.6719	40.1343	25.0111	19.7023	27.8835	33.5198	24.0747
NW_003377848.1	9835	10036	201	GNOMON-1145213:3	FBgn0005322	XM_395325	PREDICTED: ATPase family AAA domain-containing protein 1-A-like (LOC411858), mRNA	no		no		no		yes	0.754909	no		no		34.1095	32.1704	116.551	20.852	26.4774	33.1091	46.1497	28.7598	22.6553	24.0259	28.8825	20.7441
NW_003377848.1	10107	10303	196	GNOMON-1145213:4	FBgn0005322	XM_395325	PREDICTED: ATPase family AAA domain-containing protein 1-A-like (LOC411858), mRNA	no		no		no		yes	0.7623	no		no		82.9864	78.2686	283.561	34.428	43.716	54.6654	107.857	67.2147	52.9478	56.7009	68.1623	48.9559
NW_003377848.1	11304	11482	178	GNOMON-1145213:5	FBgn0005322	XM_395325	PREDICTED: ATPase family AAA domain-containing protein 1-A-like (LOC411858), mRNA	no		no		no		yes	0.974749	no		no		74.505	70.2694	254.58	47.5893	60.428	75.5631	112.179	69.9081	55.0695	75.4085	90.6514	65.1082
NW_003377848.1	11557	13022	1465	GNOMON-1145213:6		XM_395325	PREDICTED: ATPase family AAA domain-containing protein 1-A-like (LOC411858), mRNA	no		no		no		yes	1.81551	no		no		229.685	216.628	784.825	216.058	274.346	343.061	415.244	258.774	203.847	519.899	624.99	448.884
NW_003377848.1	13470	14015	545	GNOMON-1423213:2		XR_119705	PREDICTED: hypothetical LOC100577264 (LOC100577264), miscRNA	no		no		no		yes	0.497509	no		no		2.76665	2.60937	9.45351	3.23953	4.11349	5.14378	9.33827	5.81947	4.58423	3.20393	3.85157	2.7663
NW_003377848.1	14132	14220	88	GNOMON-1423213:1		XR_119705	PREDICTED: hypothetical LOC100577264 (LOC100577264), miscRNA	no		no		no		yes	2.98003	no		no		0.43371	0.409053	1.48197	0.826857	1.04993	1.3129	0.459615	0.286425	0.225629	0.944564	1.1355	0.815542
NW_003377848.1	15034	15476	442	GNOMON-1211213:1				no		no		no		yes	2.5524	no		no		1.29825	1.22445	4.43607	1.88968	2.39947	3.00046	0.936865	0.58384	0.459915	1.64908	1.98242	1.42383
NW_003377848.1	16164	16442	278	GNOMON-1211213:4	FBgn0026379	NM_001162513	phosphatase and tensin-like (Pten), mRNA	no		no		no		yes	1.95465	no		no		1.02356	0.965375	3.49747	1.07794	1.36874	1.71157	1.4768	0.920317	0.724972	1.9907	2.3931	1.71878
NW_003377848.1	16511	16656	145	GNOMON-1211213:5		NM_001162513	phosphatase and tensin-like (Pten), mRNA	no		no		no		yes	1.95368	no		no		0	0	0	0	0	0	0.480269	0.299296	0.235768	0.647076	0.777875	0.55869
NW_003377848.1	16738	16901	163	GNOMON-1211213:6		NM_001162513	phosphatase and tensin-like (Pten), mRNA	no		no		no		yes	1.03802	no		no		0.556119	0.524504	1.90023	1.06159	1.34799	1.68562	0.461753	0.287758	0.226678	0.330547	0.397363	0.285396
NW_003377848.1	16990	17271	281	GNOMON-1211213:7		NM_001162513	phosphatase and tensin-like (Pten), mRNA	no		no		no		yes	10.1888	no		no		1.75367	1.65398	5.99222	0.815543	1.03556	1.29493	0.458276	0.285591	0.224971	3.22007	3.87097	2.78023
NW_003377848.1	17397	20362	2965	GNOMON-1211213:8		NM_001162513	phosphatase and tensin-like (Pten), mRNA	no		no		no		yes	1.16895	no		no		145.189	136.935	496.105	107.974	137.104	171.444	220.653	137.507	108.32	177.877	213.833	153.58
NW_003377848.1	25051	26052	1001	GNOMON-1245213:1				no		no		no		yes	1.26456	no		no		9.36291	8.83063	31.9926	10.8338	13.7565	17.2021	13.3366	8.31115	6.54703	11.6306	13.9816	10.0419
NW_003377848.1	27175	28749	1574	GNOMON-1245213:3		XM_393391	PREDICTED: methyltransferase-like protein 14 homolog (LOC409900), mRNA	no		no		no		yes	0.940696	no		no		111.167	104.847	379.852	55.7331	70.7689	88.4941	113.646	70.8222	55.7895	73.7255	88.6283	63.6551
NW_003377848.1	28465	29357	892	GNOMON-1381213:5	FBgn0032016	XM_393391	PREDICTED: methyltransferase-like protein 14 homolog (LOC409900), mRNA	no		no		no		yes	1.11387	no		no		59.3884	56.0122	202.927	43.2368	54.9012	68.6521	79.288	49.411	38.9231	60.9059	73.2173	52.5865
NW_003377848.1	29443	29825	382	GNOMON-1381213:4	FBgn0032016	XM_393391	PREDICTED: methyltransferase-like protein 14 homolog (LOC409900), mRNA	no		no		no		yes	1.39853	no		no		3.46877	3.27157	11.8526	5.09064	6.46399	8.083	6.64387	4.14036	3.26153	6.40783	7.70309	5.53256
NW_003377848.1	30154	30471	317	GNOMON-1381213:3	FBgn0032016	XM_393391	PREDICTED: methyltransferase-like protein 14 homolog (LOC409900), mRNA	no		no		no		yes	1.74542	no		no		2.12944	2.00839	7.27621	1.53557	1.94983	2.4382	4.1849	2.60796	2.0544	5.03733	6.05557	4.34926
NW_003377848.1	30531	30707	176	GNOMON-1381213:2		XM_393391	PREDICTED: methyltransferase-like protein 14 homolog (LOC409900), mRNA	no		no		no		yes	10.2899	no		no		1.01493	0.95723	3.46796	1.04551	1.32757	1.66008	0.46276	0.288385	0.227173	3.28386	3.94766	2.83531
NW_003377848.1	30802	31129	327	GNOMON-1381213:1		XM_393391	PREDICTED: methyltransferase-like protein 14 homolog (LOC409900), mRNA	no		no		no		yes	1.39239	no		no		1.43762	1.35589	4.91228	2.63045	3.34009	4.17667	2.35741	1.4691	1.15727	2.26367	2.72124	1.95446
NW_003377848.1	33431	33607	176	GNOMON-1155213:1		XM_396860	PREDICTED: bicaudal C (BicC), mRNA	no		no		no		yes	1.07576	no		no		7.02533	6.62594	24.0052	4.07533	5.17478	6.47088	4.86572	3.03224	2.38862	3.60975	4.33942	3.11668
NW_003377848.1	51855	51934	79	GNOMON-1155213:5		XM_396860	PREDICTED: bicaudal C (BicC), mRNA	no		no		no		yes	0.986986	no		no		0	0	0	0.520719	0.661199	0.826807	0.972875	0.606281	0.477592	0.662192	0.796047	0.571741
NW_003377848.1	56664	56879	215	GNOMON-1155213:6	FBgn0000182	XM_396860	PREDICTED: bicaudal C (BicC), mRNA	no		no		no		yes	6.98016	no		no		2.05945	1.94237	7.03704	2.05465	2.60896	3.26242	0.937386	0.584164	0.46017	4.51232	5.42443	3.89596
NW_003377848.1	59670	59909	239	GNOMON-1155213:7	FBgn0000182	XM_396860	PREDICTED: bicaudal C (BicC), mRNA	no		no		no		yes	1.34074	no		no		1.04663	0.987125	3.57627	1.06518	1.35254	1.69131	3.1295	1.95025	1.53629	2.89359	3.47849	2.49834
NW_003377848.1	60050	60268	218	GNOMON-1155213:8	FBgn0000182	XM_396860	PREDICTED: bicaudal C (BicC), mRNA	no		no		yes	>1	no		no		no		0	0	0	0.795284	1.00984	1.26277	0	0	0	0.973368	1.17012	0.840412
NW_003377848.1	60557	60860	303	GNOMON-1155213:9	FBgn0000182	XM_396860	PREDICTED: bicaudal C (BicC), mRNA	no		no		no		yes	0.895059	no		no		5.234	4.93644	17.8843	3.08556	3.91799	4.89931	10.2012	6.35723	5.00785	6.29679	7.56961	5.43669
NW_003377848.1	62327	62710	383	GNOMON-1155213:10		XM_396860	PREDICTED: bicaudal C (BicC), mRNA	no		no		no		yes	0.981555	no		no		0.767853	0.7242	2.62372	1.84328	2.34057	2.9268	1.51205	0.942289	0.74228	1.02353	1.23042	0.883718
NW_003377848.1	63314	63415	101	GNOMON-1155213:11		XM_396860	PREDICTED: bicaudal C (BicC), mRNA	no		no		yes	>1	no		no		no		0	0	0	0.771899	0.980143	1.22564	0	0	0	0.330476	0.397278	0.285335
NW_003377848.1	63475	63722	247	GNOMON-1155213:12		XM_396860	PREDICTED: bicaudal C (BicC), mRNA	no		no		no		yes	1.454	no		no		0.199052	0.187736	0.68015	1.2922	1.64081	2.05177	1.00079	0.623678	0.491297	1.00352	1.20637	0.866442
NW_003377848.1	63799	64027	228	GNOMON-1155213:13		XM_396860	PREDICTED: bicaudal C (BicC), mRNA	no		no		no		yes	8.1817	no		no		0	0	0	1.29291	1.64172	2.05291	0.462275	0.288083	0.226935	2.60832	3.13556	2.25204
NW_003377848.1	64811	66357	1546	GNOMON-1155213:15		XM_396860	PREDICTED: bicaudal C (BicC), mRNA	no		no		no		yes	0.888499	no		no		230.51	217.406	787.643	190.062	241.337	301.784	356.59	222.222	175.053	218.496	262.662	188.651
NW_003377848.1	100480	101666	1186	GNOMON-1281213:1				no		no		no		yes	1.93023	no		no		5.40186	5.09477	18.4579	8.31553	10.5589	13.2036	10.0179	6.24297	4.91784	13.3352	16.0308	11.5137
NW_003377848.1	146097	146240	143	GNOMON-1281213:2				no		no		no		yes	0.546454	no		no		1.94509	1.83451	6.64629	3.03263	3.85078	4.81527	4.40643	2.74602	2.16315	1.66057	1.99623	1.43375
NW_003377848.1	212045	212489	444	GNOMON-161214:5		XM_392806	PREDICTED: JNK MAP kinase basket (bsk), mRNA	no		no		no		yes	0.28068	no		no		0.787275	0.742518	2.69008	5.401	6.85809	8.57581	5.25225	3.27312	2.57837	1.01666	1.22216	0.877787
NW_003377848.1	214357	214486	129	GNOMON-161214:6	FBgn0000229	XM_392806	PREDICTED: JNK MAP kinase basket (bsk), mRNA	no		no		no		yes	0.830106	no		no		0.426209	0.401979	1.45634	0	0	0	2.21641	1.38123	1.08805	1.26882	1.5253	1.09551
NW_003377848.1	214551	214748	197	GNOMON-161214:7	FBgn0000229	XM_392806	PREDICTED: JNK MAP kinase basket (bsk), mRNA	no		no		no		yes	1.71545	no		no		0.614487	0.579554	2.09967	3.57369	4.53781	5.67438	2.72414	1.69764	1.3373	3.22273	3.87417	2.78253
NW_003377848.1	215786	215915	129	GNOMON-161214:9	FBgn0000229	XM_392806	PREDICTED: JNK MAP kinase basket (bsk), mRNA	no		no		no		yes	0.747762	no		no		0.873872	0.824192	2.98598	2.83471	3.59946	4.501	1.85758	1.15761	0.911899	0.957914	1.15154	0.827068
NW_003377848.1	216001	216159	158	GNOMON-161214:10	FBgn0000229	XM_392806	PREDICTED: JNK MAP kinase basket (bsk), mRNA	no		no		no		yes	2.61289	no		no		1.48501	1.40058	5.0742	4.27097	5.4232	6.78152	1.30442	0.812897	0.640352	2.35048	2.82561	2.02942
NW_003377848.1	216704	216828	124	GNOMON-161214:11	FBgn0000229	XM_392806	PREDICTED: JNK MAP kinase basket (bsk), mRNA	no		no		no	>1	yes	1.05331	no		no		0	0	0	3.1942	4.05593	5.0718	1.82858	1.13954	0.897663	1.32827	1.59676	1.14684
NW_003377848.1	217075	217569	494	GNOMON-161214:12	FBgn0000229	XM_392806	PREDICTED: JNK MAP kinase basket (bsk), mRNA	no		no		no		yes	0.987147	no		no		14.6191	13.788	49.9526	21.0755	26.7612	33.464	31.1226	19.3951	15.2783	21.1872	25.47	18.2932
NW_003377848.1	228809	229309	500	GNOMON-163214:1		XM_003249031	PREDICTED: hypothetical protein LOC100577436 (LOC100577436), mRNA	no		no		no		yes	5.13575	no		no		0.198989	0.187677	0.679937	0.260056	0.330214	0.412922	0.462446	0.288189	0.227019	1.63788	1.96896	1.41415
NW_003377848.1	230235	230551	316	GNOMON-163214:2		XM_003249031	PREDICTED: hypothetical protein LOC100577436 (LOC100577436), mRNA	no		no		no		yes	3.9682	no		no		0	0	0	0.260225	0.330428	0.413189	0.481402	0.300002	0.236324	1.3174	1.5837	1.13745
NW_003377848.1	233587	234064	477	GNOMON-163214:3		XM_003249031	PREDICTED: hypothetical protein LOC100577436 (LOC100577436), mRNA	no		no		no		yes	1.01086	no		no		0.496449	0.468226	1.69634	0.533172	0.677012	0.84658	3.09742	1.93027	1.52055	2.15928	2.59575	1.86434
NW_003377848.1	234877	235519	642	GNOMON-163214:4		XM_003249031	PREDICTED: hypothetical protein LOC100577436 (LOC100577436), mRNA	no		no		no		yes	3.23536	no		no		0.444582	0.419308	1.51912	0.260476	0.330748	0.413589	0.889324	0.554213	0.436576	1.98426	2.38536	1.71323
NW_003377848.1	236101	236389	288	GNOMON-163214:5		XM_003249031	PREDICTED: hypothetical protein LOC100577436 (LOC100577436), mRNA	no		no		no		yes	2.92963	no		no		0.55428	0.522769	1.89395	0.260176	0.330366	0.413112	1.44709	0.901805	0.710389	2.92365	3.51463	2.5243
NW_003377848.1	237049	237853	804	GNOMON-163214:6		XM_003249031	PREDICTED: hypothetical protein LOC100577436 (LOC100577436), mRNA	no		no		no		yes	6.02018	no		no		1.50939	1.42358	5.15752	1.04673	1.32912	1.66202	0.480954	0.299723	0.236104	1.99677	2.4004	1.72403
NW_003377848.1	238240	239198	958	GNOMON-163214:7		XM_003249031	PREDICTED: hypothetical protein LOC100577436 (LOC100577436), mRNA	no		no		no		yes	2.8562	no		no	<1	1.5401	1.45254	5.26243	0	0	0	2.85541	1.77945	1.40175	5.62438	6.76128	4.85612
NW_003377848.1	239589	239730	141	GNOMON-163214:8		XM_003249031	PREDICTED: hypothetical protein LOC100577436 (LOC100577436), mRNA	no		no		no		yes	1.49391	no		no		2.96884	2.80006	10.1444	4.55748	5.787	7.23644	3.12018	1.94445	1.53172	3.21454	3.86432	2.77545
NW_003377848.1	240674	241342	668	GNOMON-163214:9		XM_003249031	PREDICTED: hypothetical protein LOC100577436 (LOC100577436), mRNA	no		no		no		yes	1.02426	no		no		0.693174	0.653767	2.36854	1.3526	1.71751	2.14768	2.27751	1.41931	1.11805	1.60875	1.93394	1.38901
NW_003377848.1	242769	242999	230	GNOMON-163214:10		XM_003249031	PREDICTED: hypothetical protein LOC100577436 (LOC100577436), mRNA	no		no		no		yes	1.06706	no		no		0.944394	0.890705	3.22695	0.529941	0.672909	0.84145	1.37802	0.858763	0.676483	1.01406	1.21903	0.875542
NW_003377848.1	245297	245581	284	GNOMON-163214:11		XM_003249031	PREDICTED: hypothetical protein LOC100577436 (LOC100577436), mRNA	no		no		no		yes	1.45684	no		no		2.228	2.10134	7.61298	0.792497	1.0063	1.25834	3.20453	1.99701	1.57313	3.21953	3.87032	2.77976
NW_003377848.1	251376	252070	694	GNOMON-1559213:9		XM_394839	PREDICTED: beta 1,4-N-acetylgalactosaminyltransferase A (beta4GalNAcTA), mRNA	no		no		no		yes	0.817429	no		no		55.8889	52.7116	190.97	52.6118	66.8054	83.5379	142.582	88.8551	69.9948	80.3771	96.6243	69.398
NW_003377848.1	252860	253078	218	GNOMON-1559213:8	FBgn0027538	XM_394839	PREDICTED: beta 1,4-N-acetylgalactosaminyltransferase A (beta4GalNAcTA), mRNA	no		no		no		yes	1.52423	no		no		0.944346	0.89066	3.22679	1.36469	1.73285	2.16687	2.22229	1.3849	1.09094	2.33597	2.80816	2.01689
NW_003377848.1	261931	262167	236	GNOMON-1559213:6	FBgn0027538	XM_394839	PREDICTED: beta 1,4-N-acetylgalactosaminyltransferase A (beta4GalNAcTA), mRNA	no		no		no		yes	0.975001	no		no		0.943611	0.889966	3.22427	1.04565	1.32775	1.6603	0.479859	0.299041	0.235567	0.322653	0.387873	0.27858
NW_003377848.1	264381	264634	253	GNOMON-1559213:5		XM_394839	PREDICTED: beta 1,4-N-acetylgalactosaminyltransferase A (beta4GalNAcTA), mRNA	no		no		no		yes	0.705906	no		no		0.179941	0.169711	0.614849	1.85974	2.36146	2.95293	3.2756	2.0413	1.60802	1.59461	1.91694	1.3768
NW_003377848.1	283501	283991	490	GNOMON-1559213:4		XM_394839	PREDICTED: beta 1,4-N-acetylgalactosaminyltransferase A (beta4GalNAcTA), mRNA	no		no		no	>1	yes	1.20678	no		no		0	0	0	5.22316	6.63226	8.29342	2.97651	1.85491	1.46119	2.47715	2.97787	2.13878
NW_003377848.1	330034	330871	837	GNOMON-1559213:2		XM_394839	PREDICTED: beta 1,4-N-acetylgalactosaminyltransferase A (beta4GalNAcTA), mRNA	no		no		no		yes	0.789928	no		no		3.88242	3.66171	13.2661	7.32154	9.29676	11.6253	9.80478	6.11019	4.81325	5.34123	6.4209	4.61165
NW_003377848.1	350240	350805	565	GNOMON-1559213:1		XM_394839	PREDICTED: beta 1,4-N-acetylgalactosaminyltransferase A (beta4GalNAcTA), mRNA	no		no		no		yes	2.98207	no		no		2.63394	2.4842	9.00005	1.55329	1.97234	2.46634	1.92561	1.20001	0.945296	3.96007	4.76055	3.41915
NW_003377848.1	354473	355075	602	GNOMON-1617213:8		XM_624673	PREDICTED: hypothetical protein LOC552297 (LOC552297), mRNA	no		no		no		yes	2.08816	no		no		34.3428	32.3904	117.348	32.826	41.6819	52.1218	63.5082	39.5773	31.1767	91.4556	109.942	78.9633
NW_003377848.1	355868	356028	160	GNOMON-1617213:7		XM_624673	PREDICTED: hypothetical protein LOC552297 (LOC552297), mRNA	no		no		no		yes	1.02972	no		no		2.04343	1.92726	6.98229	2.44406	3.10342	3.88072	4.68488	2.91955	2.29985	3.32685	3.99934	2.87243
NW_003377848.1	358101	358342	241	GNOMON-1617213:6		XM_624673	PREDICTED: hypothetical protein LOC552297 (LOC552297), mRNA	no		no		no		yes	4.01598	no		no		0.387173	0.365162	1.32295	0.253397	0.321758	0.402348	1.42712	0.88936	0.700586	3.95247	4.75142	3.41259
NW_003377848.1	360263	360375	112	GNOMON-1617213:5		XM_624673	PREDICTED: hypothetical protein LOC552297 (LOC552297), mRNA	no		no		no		yes	0.64524	no		no		0.554758	0.52322	1.89558	0	0	0	2.2269	1.38777	1.0932	0.99092	1.19122	0.855567
NW_003377848.1	364044	364237	193	GNOMON-1617213:4		XM_624673	PREDICTED: hypothetical protein LOC552297 (LOC552297), mRNA	no		no		no		yes	0.913414	no		no		0	0	0	0.260107	0.330279	0.413002	3.06994	1.91314	1.50706	1.93381	2.32471	1.66967
NW_003377848.1	440190	440678	488	GNOMON-1617213:3		XM_624673	PREDICTED: hypothetical protein LOC552297 (LOC552297), mRNA	no		no		no		yes	2.53631	no		no		0	0	0	1.31157	1.6654	2.08253	2.51501	1.56731	1.23464	4.39903	5.28825	3.79815
NW_003377848.1	443366	443486	120	GNOMON-1617213:1		XM_624673	PREDICTED: hypothetical protein LOC552297 (LOC552297), mRNA	no		no		no		yes	1.13623	no		no		4.28992	4.04604	14.6584	12.2291	15.5283	19.4176	19.3543	12.0613	9.5012	15.1656	18.2312	13.0941
NW_003377848.1	453549	453880	331	GNOMON-1577213:1		XM_001119919	PREDICTED: mitochondrial ribosomal protein L30 (mRpL30), mRNA	no		no		no		yes	1.49931	no		no		282.298	266.249	964.598	293.254	372.369	465.634	789.427	491.959	387.536	816.245	981.239	704.751
NW_003377848.1	453950	454082	132	GNOMON-1577213:2	FBgn0029718	XM_001119919	PREDICTED: mitochondrial ribosomal protein L30 (mRpL30), mRNA	no		no		no		yes	1.31494	no		no		563.646	531.602	1925.95	688.531	874.284	1093.26	1684	1049.44	826.69	1527.09	1835.77	1318.5
NW_003377848.1	454158	454560	402	GNOMON-1577213:3		XM_001119919	PREDICTED: mitochondrial ribosomal protein L30 (mRpL30), mRNA	no		no		no		yes	1.36746	no		no		975.492	920.036	3333.21	1021.71	1297.35	1622.29	2629.55	1638.69	1290.87	2479.77	2981.02	2141.05
NW_003377848.1	455325	456165	840	GNOMON-167214:15		XM_393201	PREDICTED: protostome-specific GEF (PsGEF), mRNA	no		no		no		yes	1.79	no		no		5.30685	5.00515	18.1332	3.36995	4.27909	5.35086	5.33019	3.32169	2.61663	6.57978	7.9098	5.68102
NW_003377848.1	457554	457899	345	GNOMON-167214:14		XM_393201	PREDICTED: protostome-specific GEF (PsGEF), mRNA	no		no		no		yes	1.02235	no		no		2.83911	2.6777	9.70109	2.9736	3.77582	4.72153	12.3523	7.69779	6.06386	8.70894	10.4694	7.51935
NW_003377848.1	458341	458559	218	GNOMON-167214:13		XM_393201	PREDICTED: protostome-specific GEF (PsGEF), mRNA	no		no		no		yes	3.95311	no		no		0.716741	0.675995	2.44907	0	0	0	0.951707	0.593089	0.467201	2.59453	3.11898	2.24013
NW_003377848.1	459071	459489	418	GNOMON-167214:12		XM_393201	PREDICTED: protostome-specific GEF (PsGEF), mRNA	no		no		no		yes	1.71486	no		no		0.348102	0.328313	1.18945	0	0	0	1.37779	0.858616	0.676367	1.6294	1.95876	1.40683
NW_003377848.1	460373	460735	362	GNOMON-167214:10	FBgn0040387	XM_393201	PREDICTED: protostome-specific GEF (PsGEF), mRNA	no		no		no		yes	5.53934	no		no		0.444803	0.419516	1.51987	0.545095	0.692152	0.865512	0.953466	0.594185	0.468064	3.64233	4.37858	3.14481
NW_003377848.1	461707	461919	212	GNOMON-167214:9	FBgn0040387	XM_393201	PREDICTED: protostome-specific GEF (PsGEF), mRNA	no		no		no		yes	1.06117	no		no		0.612235	0.577429	2.09198	0.796243	1.01105	1.26429	4.01578	2.50257	1.97138	2.93882	3.53287	2.5374
NW_003377848.1	463959	464374	415	GNOMON-167214:8	FBgn0040387	XM_393201	PREDICTED: protostome-specific GEF (PsGEF), mRNA	no		no		no		yes	0.977932	no		no		0.42643	0.402188	1.45709	0	0	0	1.92263	1.19815	0.943832	1.29664	1.55874	1.11953
NW_003377848.1	467616	467921	305	GNOMON-167214:7	FBgn0040387	XM_393201	PREDICTED: protostome-specific GEF (PsGEF), mRNA	no		no		no		yes	1.6134	no		no		5.71918	5.39404	19.5422	13.2818	16.865	21.0891	13.5001	8.41308	6.62733	15.0209	18.0572	12.9691
NW_003377848.1	468433	468711	278	GNOMON-167214:6		XM_393201	PREDICTED: protostome-specific GEF (PsGEF), mRNA	no		no		no		yes	0.92247	no		no		0.440868	0.415805	1.50643	0	0	0	3.46721	2.16071	1.70208	2.20571	2.65157	1.90442
NW_003377848.1	471812	472049	237	GNOMON-167214:4		XM_393201	PREDICTED: protostome-specific GEF (PsGEF), mRNA	no		no		no		yes	0.885931	no		no		4.38964	4.14009	14.9992	4.19471	5.32636	6.66044	10.9352	6.81463	5.36816	6.681	8.03149	5.76842
NW_003377848.1	473173	473969	796	GNOMON-167214:3		XM_393201	PREDICTED: protostome-specific GEF (PsGEF), mRNA	no		no		no		yes	0.880499	no		no		3.8383	3.6201	13.1153	3.8392	4.87494	6.09595	6.95944	4.33701	3.41644	4.2259	5.08012	3.64867
NW_003377848.1	474799	475427	628	GNOMON-167214:2		XM_393201	PREDICTED: protostome-specific GEF (PsGEF), mRNA	no		no		no		yes	1.07326	no		no		0.878282	0.828351	3.00105	0.26424	0.335528	0.419566	1.80856	1.12707	0.887837	1.33861	1.6092	1.15577
NW_003377848.1	476937	477224	287	GNOMON-167214:1		XM_393201	PREDICTED: protostome-specific GEF (PsGEF), mRNA	no		no		no		yes	3.88426	no		no		0.180032	0.169798	0.615162	0	0	0	0.480166	0.299232	0.235717	1.28622	1.54622	1.11053
NW_003377848.1	507975	508098	123	GNOMON-171214:1		XM_001120105	PREDICTED: homeobox protein aristaless-like 4-like (LOC724301), mRNA	no		no		no		yes	0.276272	no		no		1.9424	1.83197	6.63707	1.04681	1.32922	1.66214	3.3518	2.08879	1.64542	0.638602	0.767688	0.551373
NW_003377848.1	508511	508689	178	GNOMON-171214:2	FBgn0034821	XM_001120105	PREDICTED: homeobox protein aristaless-like 4-like (LOC724301), mRNA	no		no		no		yes	1.60294	no		no		5.82323	5.49218	19.8977	5.90327	7.49586	9.37332	14.7237	9.17558	7.22798	16.2761	19.5661	14.0529
NW_003377848.1	509482	509874	392	GNOMON-171214:3		XM_001120105	PREDICTED: homeobox protein aristaless-like 4-like (LOC724301), mRNA	no		no		no		yes	1.41973	no		no		0.804932	0.759172	2.75042	1.61809	2.05462	2.56924	2.93139	1.8268	1.43904	2.87009	3.45024	2.47805
NW_003377848.1	513204	513440	236	GNOMON-1663213:1		XM_624610	PREDICTED: surfeit 4 (Surf4), mRNA	no		no		no		yes	4.04594	no		no		8.62949	8.1389	29.4866	7.09336	9.00702	11.263	3.35204	2.08894	1.64554	9.35287	11.2434	8.07533
NW_003377848.1	514121	514795	674	GNOMON-1663213:2	FBgn0019925	XM_624610	PREDICTED: surfeit 4 (Surf4), mRNA	no		no		no		yes	0.715724	no		no		424.269	400.149	1449.71	273.333	347.073	434.003	409.942	255.469	201.244	202.341	243.242	174.703
NW_003377848.1	514906	516128	1222	GNOMON-1663213:3		XM_624610	PREDICTED: surfeit 4 (Surf4), mRNA	no		no		no		yes	0.842945	no		no		236.107	222.684	806.765	202.89	257.625	322.152	413.715	257.821	203.096	240.501	289.115	207.65
NW_003377849.1	160225	160577	352	GNOMON-908413:1		XM_396688	PREDICTED: heparan sulfate N-deacetylase/ N-sulfotransferase (LOC413242), mRNA	no		no		no		yes	1.30416	no		no		3.05373	2.88013	10.4345	2.90427	3.68778	4.61145	5.79659	3.61234	2.84559	5.21337	6.2672	4.50126
NW_003377849.1	203506	203703	197	GNOMON-908413:2	FBgn0020251	XM_396688	PREDICTED: heparan sulfate N-deacetylase/ N-sulfotransferase (LOC413242), mRNA	no		no		no		yes	2.00468	no		no		0.200051	0.188678	0.683566	0.255343	0.32423	0.405439	0.461618	0.287673	0.226612	0.63818	0.767181	0.551009
NW_003377849.1	251034	251286	252	GNOMON-908413:3	FBgn0020251	XM_396688	PREDICTED: heparan sulfate N-deacetylase/ N-sulfotransferase (LOC413242), mRNA	no		no		no		yes	1.29575	no		no		0.425543	0.401351	1.45406	0.255351	0.324239	0.405451	3.57463	2.22765	1.75481	3.19424	3.83992	2.75793
NW_003377849.1	261509	261852	343	GNOMON-908413:5	FBgn0020251	XM_396688	PREDICTED: heparan sulfate N-deacetylase/ N-sulfotransferase (LOC413242), mRNA	no		no		no		yes	3.02267	no		no		0.690452	0.6512	2.35924	0.502249	0.637746	0.79748	0.459906	0.286606	0.225772	0.958688	1.15247	0.827737
NW_003377849.1	262458	262746	288	GNOMON-908413:6	FBgn0020251	XM_396688	PREDICTED: heparan sulfate N-deacetylase/ N-sulfotransferase (LOC413242), mRNA	no		no		no		yes	0.496418	no		no		2.33978	2.20677	7.99493	1.77883	2.25872	2.82446	4.82815	3.00883	2.37018	1.65289	1.98701	1.42712
NW_003377849.1	263440	263568	128	GNOMON-908413:7	FBgn0020251	XM_396688	PREDICTED: heparan sulfate N-deacetylase/ N-sulfotransferase (LOC413242), mRNA	no		no		no		yes	1.04445	no		no		1.59438	1.50374	5.44792	3.28152	4.16681	5.21045	4.99085	3.11022	2.45005	3.59483	4.32148	3.10379
NW_003377849.1	263643	263825	182	GNOMON-908413:8	FBgn0020251	XM_396688	PREDICTED: heparan sulfate N-deacetylase/ N-sulfotransferase (LOC413242), mRNA	no		no		no		yes	0.77099	no		no		0.782846	0.738341	2.67495	0.512651	0.650954	0.813996	3.68408	2.29586	1.80854	1.95882	2.35477	1.69126
NW_003377849.1	264341	264619	278	GNOMON-908413:10	FBgn0020251	XM_396688	PREDICTED: heparan sulfate N-deacetylase/ N-sulfotransferase (LOC413242), mRNA	no		no		no		yes	0.450708	no		no		0.556406	0.524774	1.90121	1.87805	2.38472	2.98201	3.159	1.96864	1.55078	0.981885	1.18036	0.847766
NW_003377849.1	264874	265171	297	GNOMON-908413:11	FBgn0020251	XM_396688	PREDICTED: heparan sulfate N-deacetylase/ N-sulfotransferase (LOC413242), mRNA	no		no	0.306879	no		yes	0.594687	no	<1	no		0	0	0	1.30864	1.66168	2.07788	4.87944	3.04079	2.39536	2.00113	2.40563	1.72779
NW_003377849.1	265241	266136	895	GNOMON-908413:12		XM_396688	PREDICTED: heparan sulfate N-deacetylase/ N-sulfotransferase (LOC413242), mRNA	no		no		no		yes	0.707982	no		no		42.1281	39.7331	143.95	43.8392	55.6662	69.6086	93.5351	58.2897	45.9172	45.6681	54.8994	39.4301
NW_003377849.1	268298	269161	863	GNOMON-974413:3		NM_001077818	signal sequence receptor beta (SsRbeta), mRNA	no		no		no		yes	0.688416	no		no		7.67742	7.24096	26.2334	6.87172	8.72558	10.911	40.6769	25.3492	19.9686	19.3115	23.215	16.6736
NW_003377849.1	269265	270026	761	GNOMON-974413:2		NM_001077818	signal sequence receptor beta (SsRbeta), mRNA	no		no		no		yes	0.57751	no		no		6.18882	5.83698	21.1469	4.10072	5.20702	6.5112	25.4509	15.8606	12.4941	10.1363	12.1852	8.75174
NW_003377851.1	37516	38497	981	GNOMON-1212293:5	FBgn0020510	XM_397451	PREDICTED: abelson interacting protein (Abi), mRNA	no		no		no		yes	1.60148	no		no		84.1937	79.4073	287.686	85.952	109.14	136.476	169.851	105.848	83.381	187.588	225.506	161.964
NW_003377851.1	38573	38830	257	GNOMON-1212293:4		XM_397451	PREDICTED: abelson interacting protein (Abi), mRNA	no		no		no		yes	1.31349	no		no		4.51842	4.26155	15.4392	5.18553	6.58448	8.23367	3.1702	1.97562	1.55628	2.87165	3.45212	2.4794
NW_003377851.1	38907	39242	335	GNOMON-1212293:3	FBgn0020510	XM_397451	PREDICTED: abelson interacting protein (Abi), mRNA	no		no		no		yes	2.23499	no		no		3.15618	2.97675	10.7845	3.28195	4.16736	5.21115	6.51268	4.0586	3.19713	10.0381	12.0672	8.66695
NW_003377851.1	39445	40107	662	GNOMON-1212293:2	FBgn0020510	XM_397451	PREDICTED: abelson interacting protein (Abi), mRNA	no		no		no		yes	3.9059	no		no		4.3532	4.10572	14.8747	4.53502	5.75849	7.20079	4.97067	3.09765	2.44014	13.3892	16.0956	11.5603
NW_003377851.1	40556	40864	308	GNOMON-1212293:1		XM_397451	PREDICTED: abelson interacting protein (Abi), mRNA	no		no		no		yes	0.687495	no		no		5.48159	5.16996	18.7303	3.31976	4.21537	5.27118	14.9544	9.31936	7.34124	7.09015	8.52334	6.12168
NW_003377851.1	41045	41865	820	GNOMON-1240293:2		XM_003249033	PREDICTED: uncharacterized protein C8orf41-like (LOC100577931), mRNA	no		no		no		yes	1.14005	no		no		77.0026	72.625	263.114	59.5451	75.6092	94.5468	149.249	93.0097	73.2676	117.341	141.06	101.313
NW_003377851.1	41942	42070	128	GNOMON-1240293:3		XM_003249033	PREDICTED: uncharacterized protein C8orf41-like (LOC100577931), mRNA	no		no		no		yes	1.66985	no		no		9.77821	9.22232	33.4117	6.74736	8.56767	10.7136	23.9608	14.932	11.7626	27.5929	33.1705	23.8239
NW_003377851.1	42143	42304	161	GNOMON-1240293:4		XM_003249033	PREDICTED: uncharacterized protein C8orf41-like (LOC100577931), mRNA	no		no		no		yes	1.28746	no		no		37.826	35.6756	129.25	26.084	33.121	41.4167	74.1505	46.2094	36.4011	65.8358	79.1438	56.8431
NW_003377851.1	42373	42579	206	GNOMON-1240293:5		XM_003249033	PREDICTED: uncharacterized protein C8orf41-like (LOC100577931), mRNA	no		no		no		yes	1.06112	no		no		70.2916	66.2955	240.183	64.439	81.8234	102.317	186.112	115.982	91.3637	136.193	163.723	117.59
NW_003377851.1	42653	43237	584	GNOMON-1240293:6		XM_003249033	PREDICTED: uncharacterized protein C8orf41-like (LOC100577931), mRNA	no		no		no		yes	1.48347	no		no		55.9785	52.7961	191.276	49.0183	62.2425	77.8322	116.381	72.5269	57.1324	119.063	143.13	102.8
NW_003377851.1	44346	44446	100	GNOMON-1250293:1		XM_001119928	PREDICTED: cytochrome P450 342A1 (CYP342A1), mRNA	no		no		no		yes	2.46518	no		yes	0.0899652	2.22703	2.10043	7.60967	2.34308	2.97519	3.72038	19.2777	12.0136	9.46359	32.7734	39.3982	28.2967
NW_003377851.1	44593	44844	251	GNOMON-1250293:2		XM_001119928	PREDICTED: cytochrome P450 342A1 (CYP342A1), mRNA	no		yes	0.101324	no		yes	1.50125	yes	0.160939	yes	0.061613	10.6811	10.0739	36.4968	8.52971	10.8309	13.5436	168.268	104.862	82.6042	174.209	209.424	150.413
NW_003377851.1	44940	45112	172	GNOMON-1250293:3	FBgn0038095	XM_001119928	PREDICTED: cytochrome P450 342A1 (CYP342A1), mRNA	no		yes	0.124654	no		yes	1.73119	yes	0.211664	yes	0.0743936	16.5343	15.5943	56.497	13.979	17.7502	22.1961	198.057	123.426	97.2276	236.455	284.252	204.157
NW_003377851.1	45191	45460	269	GNOMON-1250293:4		XM_001119928	PREDICTED: cytochrome P450 342A1 (CYP342A1), mRNA	no		yes	0.0721749	no		yes	2.45705	yes	0.156421	yes	0.0378874	5.03449	4.74828	17.2026	4.16317	5.28632	6.61036	81.6034	50.854	40.0598	138.274	166.224	119.386
NW_003377851.1	45541	45827	286	GNOMON-1250293:5	FBgn0038095	XM_001119928	PREDICTED: cytochrome P450 342A1 (CYP342A1), mRNA	no		yes	0.113567	no		yes	1.88314	yes	0.214771	yes	0.059824	30.7967	29.0459	105.231	22.4462	28.5017	35.6405	363.561	226.566	178.475	472.146	567.585	407.654
NW_003377851.1	45905	46161	256	GNOMON-1250293:6	FBgn0038095	XM_001119928	PREDICTED: cytochrome P450 342A1 (CYP342A1), mRNA	no		yes	0.0983512	no		yes	1.86488	yes	0.205179	yes	0.041067	45.5526	42.9629	155.651	23.6254	29.999	37.5128	562.896	350.788	276.33	723.928	870.262	625.044
NW_003377851.1	46236	46623	387	GNOMON-1250293:7		XM_001119928	PREDICTED: cytochrome P450 342A1 (CYP342A1), mRNA	no		yes	0.114896	no		yes	1.71535	yes	0.20365	yes	0.063155	89.9785	84.8633	307.452	66.5075	84.45	105.602	1120.22	698.103	549.924	1325.17	1593.04	1144.16
NW_003377851.1	47020	48167	1147	GNOMON-1266293:4	FBgn0262801	XM_392912	PREDICTED: spase 18/21-subunit (Spase18-21), mRNA	no		no		no		yes	1.11946	no		no		146.001	137.701	498.878	167.864	213.15	266.537	364.185	226.955	178.781	281.157	337.989	242.752
NW_003377851.1	48259	48408	149	GNOMON-1266293:3	FBgn0262801	XM_392912	PREDICTED: spase 18/21-subunit (Spase18-21), mRNA	no		no		no		yes	0.795521	no		no		37.511	35.3785	128.173	32.0523	40.6994	50.8932	58.8726	36.6885	28.9011	32.2984	38.8272	27.8867
NW_003377851.1	48773	48882	109	GNOMON-1266293:2	FBgn0262801	XM_392912	PREDICTED: spase 18/21-subunit (Spase18-21), mRNA	no		no		no		yes	1.00296	no		no		11.2744	10.6334	38.524	9.8756	12.5399	15.6807	15.6807	9.77194	7.69776	10.8458	13.0382	9.36435
NW_003377851.1	48982	49158	176	GNOMON-1266293:1		XM_392912	PREDICTED: spase 18/21-subunit (Spase18-21), mRNA	no		no		no		yes	0.747558	no		no		14.9156	14.0677	50.9659	14.5525	18.4785	23.1067	22.551	14.0534	11.0705	11.6259	13.976	10.0379
NW_003377851.1	49652	49971	319	GNOMON-1264293:4	FBgn0033631	NM_001178027	superoxide dismutase 1 (Sod1), mRNA	no		no		no		yes	0.921173	no		no		2384.94	2249.36	8149.24	1672.57	2123.8	2655.74	2066.19	1287.62	1014.31	1312.59	1577.91	1133.3
NW_003377851.1	50066	50253	187	GNOMON-1264293:3	FBgn0033631	NM_001178027	superoxide dismutase 1 (Sod1), mRNA	no		no		no		yes	0.69778	no		no		4974.31	4691.52	16997	3623.66	4601.25	5753.71	2967.7	1849.43	1456.87	1428.09	1716.76	1233.02
NW_003377851.1	50516	50612	96	GNOMON-1264293:2	FBgn0033631	NM_001178027	superoxide dismutase 1 (Sod1), mRNA	no		no		no		yes	0.949891	no		no		1032.22	973.541	3527.06	803.348	1020.08	1275.57	543.156	338.486	266.64	355.807	427.729	307.206
NW_003377851.1	50698	51285	587	GNOMON-1264293:1		NM_001178027	superoxide dismutase 1 (Sod1), mRNA	no		no		no		yes	0.946776	no		no		806.483	760.635	2755.71	542.939	689.414	862.088	385.486	240.229	189.238	251.694	302.571	217.314
NW_003377851.1	51722	51979	257	GNOMON-1286293:1		XM_001120056	PREDICTED: NADH dehydrogenase [ubiquinone] 1 alpha subcomplex subunit 7-like (LOC724264), mRNA	no		no		no		yes	0.839955	no		no		649.149	612.245	2218.11	662.097	840.718	1051.29	1327.66	827.377	651.759	769.058	924.514	664.009
NW_003377851.1	52328	52506	178	GNOMON-1286293:2	FBgn0037172	XM_001120056	PREDICTED: NADH dehydrogenase [ubiquinone] 1 alpha subcomplex subunit 7-like (LOC724264), mRNA	no		no		no		yes	0.716581	no		no		1948.63	1837.85	6658.39	2052.27	2605.93	3258.63	4240.03	2642.32	2081.46	2095.32	2518.87	1809.11
NW_003377851.1	52624	52724	100	GNOMON-1286293:3		XM_001120056	PREDICTED: NADH dehydrogenase [ubiquinone] 1 alpha subcomplex subunit 7-like (LOC724264), mRNA	no		no		no		yes	0.713788	no		no		19.0884	18.0033	65.2243	19.9402	25.3196	31.6613	41.2215	25.6886	20.236	20.2913	24.3929	17.5196
NW_003377851.1	52815	53404	589	GNOMON-1302293:23	FBgn0261922	XM_623575	PREDICTED: phosphatidylinositol 4-kinase alpha-like, transcript variant 2 (LOC551182), mRNA	no		no		no		yes	1.21473	no		no		58.0544	54.754	198.369	39.6727	50.3756	62.993	58.0163	36.1549	28.4807	48.6009	58.4251	41.9624
NW_003377851.1	53614	54020	406	GNOMON-1302293:22	FBgn0261922	XM_623575	PREDICTED: phosphatidylinositol 4-kinase alpha-like, transcript variant 2 (LOC551182), mRNA	no		no		no		yes	1.27689	no		no		28.111	26.5129	96.054	15.882	20.1666	25.2177	12.6499	7.88323	6.20995	11.1393	13.391	9.61775
NW_003377851.1	54168	54444	276	GNOMON-1302293:21	FBgn0261922	XM_623575	PREDICTED: phosphatidylinositol 4-kinase alpha-like, transcript variant 2 (LOC551182), mRNA	no		no		no		yes	1.03514	no		no		9.41354	8.87839	32.1656	6.21663	7.89376	9.87088	4.83223	3.01137	2.37218	3.44956	4.14685	2.97837
NW_003377851.1	54536	54882	346	GNOMON-1302293:20	FBgn0261922	XM_623575	PREDICTED: phosphatidylinositol 4-kinase alpha-like, transcript variant 2 (LOC551182), mRNA	no		no		no		yes	0.919356	no		no		10.0251	9.45522	34.2555	6.3459	8.05791	10.0761	6.50305	4.0526	3.1924	4.12304	4.95646	3.55985
NW_003377851.1	54977	55204	227	GNOMON-1302293:19	FBgn0261922	XM_623575	PREDICTED: phosphatidylinositol 4-kinase alpha-like, transcript variant 2 (LOC551182), mRNA	no		no		no		yes	1.24136	no		no		4.96841	4.68596	16.9768	1.57142	1.99536	2.49512	1.86607	1.16291	0.916068	1.59751	1.92042	1.3793
NW_003377851.1	55301	55588	287	GNOMON-1302293:18	FBgn0261922	XM_623575	PREDICTED: phosphatidylinositol 4-kinase alpha-like, transcript variant 2 (LOC551182), mRNA	no		no		no		yes	5.44444	no		no		5.32947	5.02649	18.2105	0.538289	0.683509	0.854705	0.95144	0.592923	0.46707	3.57233	4.29443	3.08437
NW_003377851.1	55660	55992	332	GNOMON-1302293:17	FBgn0261922	XM_623575	PREDICTED: phosphatidylinositol 4-kinase alpha-like, transcript variant 2 (LOC551182), mRNA	no		no		no		yes	1.86465	no		no		5.43953	5.1303	18.5866	2.29229	2.91071	3.63974	5.81358	3.62293	2.85393	7.47578	8.98692	6.45463
NW_003377851.1	56300	56792	492	GNOMON-1302293:15	FBgn0261922	XM_623575	PREDICTED: phosphatidylinositol 4-kinase alpha-like, transcript variant 2 (LOC551182), mRNA	no		no		no		yes	1.63256	no		no		1.50005	1.41477	5.1256	2.34155	2.97326	3.71796	2.57318	1.60356	1.26319	2.89705	3.48266	2.50133
NW_003377851.1	56871	57147	276	GNOMON-1302293:14	FBgn0261922	XM_623575	PREDICTED: phosphatidylinositol 4-kinase alpha-like, transcript variant 2 (LOC551182), mRNA	no		no		no		yes	0.393725	no		no		0	0	0	0.82409	1.04641	1.3085	2.34527	1.46154	1.15131	0.636799	0.76552	0.549816
NW_003377851.1	57214	57420	206	GNOMON-1302293:13	FBgn0261922	XM_623575	PREDICTED: phosphatidylinositol 4-kinase alpha-like, transcript variant 2 (LOC551182), mRNA	no		no		no		yes	1.01422	no		no		0.50832	0.479423	1.73691	1.0317	1.31004	1.63816	0.937805	0.584425	0.460376	0.655936	0.788525	0.566339
NW_003377851.1	57688	58108	420	GNOMON-1302293:11	FBgn0261922	XM_623575	PREDICTED: phosphatidylinositol 4-kinase alpha-like, transcript variant 2 (LOC551182), mRNA	no		no		no		yes	6.85551	no		no		2.00793	1.89378	6.86099	3.91516	4.9714	6.21656	0.975567	0.607958	0.478914	4.61225	5.54457	3.98225
NW_003377851.1	58212	58564	352	GNOMON-1302293:10	FBgn0261922	XM_623575	PREDICTED: phosphatidylinositol 4-kinase alpha-like, transcript variant 2 (LOC551182), mRNA	no		no		no		yes	1.28979	no		no		1.79163	1.68978	6.12193	2.51602	3.19479	3.99498	8.02516	5.00116	3.93962	7.13819	8.58109	6.16316
NW_003377851.1	59044	59254	210	GNOMON-1302293:8	FBgn0261922	XM_623575	PREDICTED: phosphatidylinositol 4-kinase alpha-like, transcript variant 2 (LOC551182), mRNA	no		no		no		yes	1.44503	no		no		0.507827	0.478957	1.73522	0	0	0	0.951588	0.593015	0.467142	0.94829	1.13998	0.818759
NW_003377851.1	59362	59548	186	GNOMON-1302293:7	FBgn0261922	XM_623575	PREDICTED: phosphatidylinositol 4-kinase alpha-like, transcript variant 2 (LOC551182), mRNA	no		no		no		yes	1.01231	no		no		0.509674	0.480699	1.74153	0	0	0	0.461809	0.287792	0.226706	0.322398	0.387567	0.27836
NW_003377851.1	59628	59852	224	GNOMON-1302293:6	FBgn0261922	XM_623575	PREDICTED: phosphatidylinositol 4-kinase alpha-like, transcript variant 2 (LOC551182), mRNA	no		no		no		yes	0.732754	no		no		4.88369	4.60605	16.6873	5.45145	6.92214	8.65591	18.0926	11.275	8.88179	9.14271	10.9908	7.89387
NW_003377851.1	60453	60768	315	GNOMON-1302293:4	FBgn0261922	XM_623575	PREDICTED: phosphatidylinositol 4-kinase alpha-like, transcript variant 2 (LOC551182), mRNA	no		no		no		yes	0.987363	no		no		0.201654	0.19019	0.689041	0.771118	0.979151	1.2244	2.28141	1.42174	1.11996	1.55345	1.86746	1.34126
NW_003377851.1	60855	61369	514	GNOMON-1302293:3	FBgn0261922	XM_623575	PREDICTED: phosphatidylinositol 4-kinase alpha-like, transcript variant 2 (LOC551182), mRNA	no		no		no		yes	0.998913	no		no		1.25918	1.1876	4.30257	1.59575	2.02625	2.53376	2.77523	1.72948	1.36238	1.9118	2.29825	1.65066
NW_003377851.1	61445	61838	393	GNOMON-1302293:2	FBgn0261922	XM_623575	PREDICTED: phosphatidylinositol 4-kinase alpha-like, transcript variant 2 (LOC551182), mRNA	no		no		no		yes	5.06556	no		no		1.87791	1.77115	6.41674	1.2925	1.64119	2.05226	0.937718	0.584371	0.460333	3.27579	3.93795	2.82834
NW_003377851.1	63413	63757	344	GNOMON-96294:6		XM_003249036	PREDICTED: zinc finger HIT domain-containing protein 2-like (LOC100578259), mRNA	no		no		no		yes	2.86365	no		no		32.5261	30.677	111.14	42.0414	53.3834	66.7542	60.1384	37.4773	29.5224	118.765	142.772	102.542
NW_003377851.1	63866	63903	37	GNOMON-96294:5				no		no		no		yes	5.25742	no		no		0.555049	0.523495	1.89658	1.01859	1.29339	1.61734	0.970811	0.604994	0.476579	3.51985	4.23134	3.03906
NW_003377851.1	63994	64069	75	GNOMON-96294:4		XM_003249036	PREDICTED: zinc finger HIT domain-containing protein 2-like (LOC100578259), mRNA	no		no		no		yes	2.30924	no		no		20.2071	19.0583	69.0467	20.6897	26.2714	32.8516	29.6422	18.4726	14.5516	47.2058	56.7479	40.7578
NW_003377851.1	64137	64316	179	GNOMON-96294:3		XM_003249036	PREDICTED: zinc finger HIT domain-containing protein 2-like (LOC100578259), mRNA	no		no		no		yes	1.93759	no		no		73.1323	68.9748	249.89	99.2587	126.037	157.605	181.369	113.026	89.0353	242.349	291.337	209.245
NW_003377851.1	64510	64795	285	GNOMON-96294:2		XM_003249036	PREDICTED: zinc finger HIT domain-containing protein 2-like (LOC100578259), mRNA	no		no		no		yes	1.89364	no		no		101.429	95.6627	346.578	154.272	195.892	244.956	237.325	147.897	116.505	309.926	372.574	267.592
NW_003377851.1	65133	65699	566	GNOMON-1320293:2		XM_003249034	PREDICTED: hypothetical protein LOC100578113 (LOC100578113), mRNA	no		no		no		yes	1.80699	no		no		421.195	397.25	1439.2	624.325	792.756	991.315	671.092	418.214	329.445	836.286	1005.33	722.054
NW_003377851.1	65154	65227	73	GNOMON-96294:1		XM_003249034	PREDICTED: hypothetical protein LOC100578113 (LOC100578113), mRNA	no		no		no		yes	1.9732	no		no		0.556267	0.524643	1.90074	0.260067	0.330228	0.412939	0.480019	0.299141	0.235645	0.653199	0.785236	0.563976
NW_003377851.1	65797	65839	42	GNOMON-1320293:1				no		no		no		yes	2.50449	no		no		1.10365	1.04091	3.77113	2.63308	3.34344	4.18086	3.07411	1.91574	1.50911	5.30953	6.38279	4.58428
NW_003377851.1	70442	71929	1487	GNOMON-1346293:2		XR_119708	PREDICTED: hypothetical LOC100578149 (LOC100578149), miscRNA	no		no		no		yes	0.909559	no		no		528.246	498.215	1804.99	287.357	364.881	456.271	612.824	381.902	300.84	384.4	462.101	331.893
NW_003377851.1	72088	72712	624	GNOMON-1346293:1		XR_119708	PREDICTED: hypothetical LOC100578149 (LOC100578149), miscRNA	no		no		no		yes	0.933403	no		no		60.0245	56.6121	205.101	67.7871	86.0748	107.634	121.135	75.4898	59.4664	77.9753	93.7371	67.3243
NW_003377851.1	78139	78563	424	GNOMON-1418293:13		NM_001011568	hyperpolarization-activated ion channel (Amih), mRNA	no		no		no		yes	1.19862	no		no		45.882	43.2736	156.777	25.4106	32.2659	40.3475	39.3508	24.5228	19.3176	32.5276	39.1027	28.0845
NW_003377851.1	78139	78563	424	GNOMON-1430293:14		NM_001011568	hyperpolarization-activated ion channel (Amih), mRNA	no		no		no		yes	1.19862	no		no		45.882	43.2736	156.777	25.4106	32.2659	40.3475	39.3508	24.5228	19.3176	32.5276	39.1027	28.0845
NW_003377851.1	78956	79091	135	GNOMON-1418293:12		NM_001011568	hyperpolarization-activated ion channel (Amih), mRNA	no		no		no		yes	0.551906	no		no		0.202904	0.191369	0.693314	0.784863	0.996605	1.24622	2.5545	1.59193	1.25403	0.972272	1.1688	0.839465
NW_003377851.1	78956	79091	135	GNOMON-1430293:13		NM_001011568	hyperpolarization-activated ion channel (Amih), mRNA	no		no		no		yes	0.551906	no		no		0.202904	0.191369	0.693314	0.784863	0.996605	1.24622	2.5545	1.59193	1.25403	0.972272	1.1688	0.839465
NW_003377851.1	81220	81496	276	GNOMON-1418293:11	FBgn0263397	NM_001011568	hyperpolarization-activated ion channel (Amih), mRNA	no		no		no		yes	1.29834	no		no		4.53687	4.27895	15.5023	3.86494	4.90763	6.13682	6.9033	4.30203	3.38889	6.18105	7.43047	5.33675
NW_003377851.1	81220	81496	276	GNOMON-1430293:12	FBgn0263397	NM_001011568	hyperpolarization-activated ion channel (Amih), mRNA	no		no		no		yes	1.29834	no		no		4.53687	4.27895	15.5023	3.86494	4.90763	6.13682	6.9033	4.30203	3.38889	6.18105	7.43047	5.33675
NW_003377851.1	81649	81766	117	GNOMON-1418293:10	FBgn0263397	NM_001011568	hyperpolarization-activated ion channel (Amih), mRNA	no		no		no		yes	1.97591	no		no		0.34495	0.32534	1.17868	1.04803	1.33076	1.66407	0.481695	0.300185	0.236468	0.65638	0.78906	0.566723
NW_003377851.1	81649	81766	117	GNOMON-1430293:11	FBgn0263397	NM_001011568	hyperpolarization-activated ion channel (Amih), mRNA	no		no		no		yes	1.97591	no		no		0.34495	0.32534	1.17868	1.04803	1.33076	1.66407	0.481695	0.300185	0.236468	0.65638	0.78906	0.566723
NW_003377851.1	81846	81992	146	GNOMON-1418293:9	FBgn0263397	NM_001011568	hyperpolarization-activated ion channel (Amih), mRNA	no		no		no		yes	1.94731	no		no		0.347566	0.327807	1.18762	0.521719	0.662469	0.828395	0.4885	0.304426	0.239809	0.656018	0.788624	0.56641
NW_003377851.1	81846	81992	146	GNOMON-1430293:10	FBgn0263397	NM_001011568	hyperpolarization-activated ion channel (Amih), mRNA	no		no		no		yes	1.94731	no		no		0.347566	0.327807	1.18762	0.521719	0.662469	0.828395	0.4885	0.304426	0.239809	0.656018	0.788624	0.56641
NW_003377851.1	82872	83021	149	GNOMON-1418293:7	FBgn0263397	NM_001011568	hyperpolarization-activated ion channel (Amih), mRNA	no		no		no		yes	5.24586	no		no		0.433088	0.408467	1.47984	0	0	0	0.460075	0.286712	0.225855	1.66441	2.00086	1.43707
NW_003377851.1	82872	83021	149	GNOMON-1430293:8	FBgn0263397	NM_001011568	hyperpolarization-activated ion channel (Amih), mRNA	no		no		no		yes	5.24586	no		no		0.433088	0.408467	1.47984	0	0	0	0.460075	0.286712	0.225855	1.66441	2.00086	1.43707
NW_003377851.1	93953	94060	107	GNOMON-1430293:7				no		no		no		yes	3.88426	no		no		0.180032	0.169798	0.615162	0	0	0	0.480166	0.299232	0.235717	1.28622	1.54622	1.11053
NW_003377851.1	108337	108473	136	GNOMON-1418293:5	FBgn0263397	NM_001011568	hyperpolarization-activated ion channel (Amih), mRNA	no		no		no		yes	1.50869	no		no		0.556189	0.52457	1.90047	0.260089	0.330256	0.412974	1.8637	1.16143	0.914907	1.93907	2.33103	1.67421
NW_003377851.1	108337	108473	136	GNOMON-1430293:5	FBgn0263397	NM_001011568	hyperpolarization-activated ion channel (Amih), mRNA	no		no		no		yes	1.50869	no		no		0.556189	0.52457	1.90047	0.260089	0.330256	0.412974	1.8637	1.16143	0.914907	1.93907	2.33103	1.67421
NW_003377851.1	113402	113565	163	GNOMON-1418293:4	FBgn0263397	NM_001011568	hyperpolarization-activated ion channel (Amih), mRNA	no		no		no		yes	1.01185	no		no		0.382251	0.36052	1.30614	0.529232	0.672009	0.840324	0.462227	0.288053	0.226911	0.322542	0.38774	0.278485
NW_003377851.1	113402	113565	163	GNOMON-1430293:4	FBgn0263397	NM_001011568	hyperpolarization-activated ion channel (Amih), mRNA	no		no		no		yes	1.01185	no		no		0.382251	0.36052	1.30614	0.529232	0.672009	0.840324	0.462227	0.288053	0.226911	0.322542	0.38774	0.278485
NW_003377851.1	162009	162424	415	GNOMON-1418293:2				no		no		no		yes	2.82521	no		no		3.10485	2.92834	10.6091	0.785155	0.996975	1.24668	2.00194	1.24758	0.982766	3.90047	4.68891	3.36769
NW_003377851.1	162009	162424	415	GNOMON-1430293:2				no		no		no		yes	2.82521	no		no		3.10485	2.92834	10.6091	0.785155	0.996975	1.24668	2.00194	1.24758	0.982766	3.90047	4.68891	3.36769
NW_003377851.1	192187	192911	724	GNOMON-1418293:1				no		no		no		yes	1.32478	no		no		1.77818	1.67709	6.07596	1.38015	1.75249	2.19143	5.57616	3.47498	2.73738	5.09444	6.12423	4.39857
NW_003377851.1	210721	211416	695	GNOMON-1430293:1				no		no		no		yes	6.31964	no		no		2.62317	2.47404	8.96324	1.51291	1.92107	2.40223	0.902446	0.56239	0.443018	3.93306	4.72808	3.39582
NW_003377851.1	218910	219135	225	GNOMON-98294:2		XM_003249037	PREDICTED: hypothetical protein LOC100578293 (LOC100578293), mRNA	no		no		no		yes	3.08782	no		no		0.945256	0.891518	3.2299	0.259996	0.330138	0.412826	1.3998	0.872335	0.687174	2.98081	3.58335	2.57365
NW_003377851.1	257077	257355	278	GNOMON-98294:1		XM_003249037	PREDICTED: hypothetical protein LOC100578293 (LOC100578293), mRNA	no		no		no		yes	0.951314	no		no		1.00745	0.950173	3.44239	0.546067	0.693385	0.867055	0.982952	0.612561	0.482539	0.644871	0.775224	0.556785
NW_003377851.1	257397	257665	268	GNOMON-1526293:2		XR_119709	PREDICTED: hypothetical LOC100578176 (LOC100578176), miscRNA	no		no		no		yes	1.01218	no		no		0.383522	0.361719	1.31048	0	0	0	0.46193	0.287867	0.226765	0.32244	0.387617	0.278396
NW_003377851.1	259361	261165	1804	GNOMON-1526293:1		XR_119709	PREDICTED: hypothetical LOC100578176 (LOC100578176), miscRNA	no		no		no		yes	1.0874	no		no		33.3816	31.4839	114.063	22.7176	28.8464	36.0714	54.4232	33.9157	26.7168	40.8122	49.0619	35.2375
NW_003377851.1	264311	264659	348	GNOMON-1540293:1		XM_395374	PREDICTED: bifunctional protein NCOAT-like (LOC411905), mRNA	no		no		no		yes	1.0797	no		no		0.200411	0.189018	0.684796	0.26014	0.330321	0.413055	1.3318	0.829955	0.653789	0.991648	1.1921	0.856195
NW_003377851.1	264802	264853	51	GNOMON-1540293:2				no		no		no		yes	1.60486	no		no		0.662394	0.624737	2.26337	0.538431	0.68369	0.854931	1.49707	0.932948	0.734921	1.65689	1.99181	1.43057
NW_003377851.1	264939	265272	333	GNOMON-1540293:3	FBgn0038870	XM_395374	PREDICTED: bifunctional protein NCOAT-like (LOC411905), mRNA	no		no		no		yes	1.29335	no		no		0.556389	0.524759	1.90116	1.34141	1.70329	2.12991	1.44316	0.899354	0.708458	1.2872	1.5474	1.11138
NW_003377851.1	265357	265801	444	GNOMON-1540293:4	FBgn0038870	XM_395374	PREDICTED: bifunctional protein NCOAT-like (LOC411905), mRNA	no		no		no		yes	0.730039	no		no		0.348216	0.32842	1.18984	1.04636	1.32865	1.66143	3.99545	2.4899	1.9614	2.01154	2.41815	1.73677
NW_003377851.1	265879	266465	586	GNOMON-1540293:5	FBgn0038870	XM_395374	PREDICTED: bifunctional protein NCOAT-like (LOC411905), mRNA	no		no		no		yes	4.80177	no		no		2.08674	1.96811	7.13028	1.36278	1.73043	2.16385	1.49447	0.931329	0.733646	4.94885	5.9492	4.27287
NW_003377851.1	266527	266847	320	GNOMON-1540293:6	FBgn0038870	XM_395374	PREDICTED: bifunctional protein NCOAT-like (LOC411905), mRNA	no		no		no		yes	1.21391	no		no		0.721728	0.680698	2.46611	1.59102	2.02025	2.52626	1.88774	1.17641	0.926705	1.58032	1.89976	1.36446
NW_003377851.1	266915	267089	174	GNOMON-1540293:7	FBgn0038870	XM_395374	PREDICTED: bifunctional protein NCOAT-like (LOC411905), mRNA	no		no		no		yes	1.23601	no		no		0.199739	0.188383	0.682497	1.0319	1.31029	1.63847	3.08169	1.92046	1.51283	2.6268	3.15777	2.26799
NW_003377851.1	270623	270708	85	GNOMON-1540293:9	FBgn0038870	XM_395374	PREDICTED: bifunctional protein NCOAT-like (LOC411905), mRNA	no		no		no		yes	1.99854	no		no		6.03351	5.69051	20.6162	1.55352	1.97263	2.46671	0.481647	0.300155	0.236444	0.663832	0.798018	0.573157
NW_003377851.1	270812	270981	169	GNOMON-1540293:10	FBgn0038870	XM_395374	PREDICTED: bifunctional protein NCOAT-like (LOC411905), mRNA	no		no		no		yes	0.531588	no		no		10.8542	10.2372	37.0884	1.55353	1.97264	2.46672	2.61719	1.63099	1.2848	0.959459	1.1534	0.828403
NW_003377851.1	271076	271271	195	GNOMON-1540293:11	FBgn0038870	XM_395374	PREDICTED: bifunctional protein NCOAT-like (LOC411905), mRNA	no		no		no		yes	1.75003	no		no		19.4801	18.3726	66.5625	5.56054	7.06066	8.82912	5.36395	3.34273	2.6332	6.47362	7.78219	5.58936
NW_003377851.1	271360	271519	159	GNOMON-1540293:12		XM_395374	PREDICTED: bifunctional protein NCOAT-like (LOC411905), mRNA	no		no		no		yes	0.984824	no		no		18.9896	17.9101	64.8867	8.45391	10.7346	13.4233	7.59258	4.73158	3.72726	5.15661	6.19896	4.45225
NW_003377851.1	271596	273190	1594	GNOMON-1540293:13		XM_395374	PREDICTED: bifunctional protein NCOAT-like (LOC411905), mRNA	no		no		no		yes	1.02658	no		no		342.22	322.765	1169.35	202.267	256.835	321.164	420.653	262.145	206.502	297.805	358.003	257.126
NW_003377851.1	274571	274653	82	GNOMON-100294:8		XM_001122632	PREDICTED: hypothetical protein LOC726915 (LOC726915), mRNA	no		no		no		yes	0.656146	no		no		6.35609	5.99475	21.7185	7.77555	9.87324	12.3462	13.2484	8.2562	6.50375	5.99488	7.20667	5.17601
NW_003377851.1	275611	275755	144	GNOMON-100294:6		XM_001122632	PREDICTED: hypothetical protein LOC726915 (LOC726915), mRNA	no		no		no		yes	0.779784	no		no		0.426234	0.402003	1.45642	1.30977	1.66313	2.07968	3.63303	2.26405	1.78348	1.95371	2.34863	1.68684
NW_003377851.1	276064	276219	155	GNOMON-100294:5		XM_001122632	PREDICTED: hypothetical protein LOC726915 (LOC726915), mRNA	no		no		no		yes	0.287139	no		no		0.721179	0.68018	2.46424	1.0892	1.38305	1.72946	3.26878	2.03705	1.60467	0.647284	0.778125	0.558869
NW_003377851.1	276584	276773	189	GNOMON-100294:4		XM_001122632	PREDICTED: hypothetical protein LOC726915 (LOC726915), mRNA	no		no		no		yes	1.97262	no		no		0.349388	0.329525	1.19384	0.2555	0.324429	0.405688	0.480174	0.299237	0.235721	0.653218	0.785258	0.563992
NW_003377851.1	276878	277161	283	GNOMON-100294:3		XM_001122632	PREDICTED: hypothetical protein LOC726915 (LOC726915), mRNA	no		no		no		yes	1.36863	no		no		0.342191	0.322738	1.16925	1.5527	1.97159	2.46541	2.47566	1.54279	1.21532	2.33665	2.80898	2.01748
NW_003377851.1	277237	277504	267	GNOMON-100294:2		XM_001122632	PREDICTED: hypothetical protein LOC726915 (LOC726915), mRNA	no		no		no		yes	0.932662	no		no		0	0	0	0.538374	0.683617	0.85484	2.04023	1.27144	1.00157	1.31226	1.57752	1.13302
NW_003377851.1	277960	278231	271	GNOMON-100294:1		XM_001122632	PREDICTED: hypothetical protein LOC726915 (LOC726915), mRNA	no		no		no		yes	0.627298	no		no		0.94927	0.895304	3.24361	0.521573	0.662284	0.828163	1.49559	0.932032	0.7342	0.647	0.777783	0.558623
NW_003377851.1	280389	280780	391	GNOMON-1584293:1		XM_003249035	PREDICTED: transcription elongation factor SPT5 (Spt5), mRNA	no		no		no		yes	0.822162	no		no		2.60658	2.45839	8.90655	2.65813	3.37524	4.22062	2.8891	1.80044	1.41828	1.63808	1.9692	1.41433
NW_003377851.1	281270	281352	82	GNOMON-1584293:2		XM_003249035	PREDICTED: transcription elongation factor SPT5 (Spt5), mRNA	no		no		no		yes	0.400481	no		no		2.16075	2.03792	7.3832	1.01919	1.29415	1.61829	6.96646	4.34139	3.41989	1.92402	2.31294	1.66121
NW_003377851.1	281427	281681	254	GNOMON-1584293:3		XM_003249035	PREDICTED: transcription elongation factor SPT5 (Spt5), mRNA	no		no		no		yes	0.825695	no		no		12.8403	12.1103	43.8746	6.72496	8.53923	10.678	31.9818	19.9305	15.7001	18.2112	21.8924	15.7237
NW_003377851.1	282034	282266	232	GNOMON-1584293:4	FBgn0040273	XM_003249035	PREDICTED: transcription elongation factor SPT5 (Spt5), mRNA	no		no		no		yes	0.466467	no		no		1.64161	1.54828	5.60929	0	0	0	3.11062	1.93849	1.52703	1.00065	1.20293	0.863972
NW_003377851.1	282367	282865	498	GNOMON-1584293:5	FBgn0040273	XM_003249035	PREDICTED: transcription elongation factor SPT5 (Spt5), mRNA	no		no		no		yes	0.788343	no		no		1.7879	1.68626	6.10917	3.47865	4.41713	5.52347	7.07227	4.40733	3.47183	3.84495	4.62216	3.31975
NW_003377851.1	282947	283298	351	GNOMON-1584293:6	FBgn0040273	XM_003249035	PREDICTED: transcription elongation factor SPT5 (Spt5), mRNA	no		no		no		yes	8.05078	no		no		0.382941	0.361171	1.30849	0.805382	1.02266	1.2788	0.462561	0.288261	0.227075	2.56817	3.08729	2.21737
NW_003377851.1	283386	283972	586	GNOMON-1584293:7	FBgn0040273	XM_003249035	PREDICTED: transcription elongation factor SPT5 (Spt5), mRNA	no		no		no		yes	1.01315	no		no		4.66047	4.39552	15.9246	4.99242	6.33928	7.92705	10.1221	6.30792	4.96901	7.0723	8.50188	6.10627
NW_003377851.1	284096	284445	349	GNOMON-1584293:8	FBgn0040273	XM_003249035	PREDICTED: transcription elongation factor SPT5 (Spt5), mRNA	no		no		no		yes	1.14522	no		no		3.57282	3.3697	12.2082	2.85819	3.62928	4.53829	9.72881	6.06284	4.77595	7.68361	9.23677	6.63408
NW_003377851.1	284576	284977	401	GNOMON-1584293:9	FBgn0040273	XM_003249035	PREDICTED: transcription elongation factor SPT5 (Spt5), mRNA	no		no		no		yes	1.06304	no		no		2.61654	2.46779	8.94061	1.9941	2.53207	3.16627	6.21886	3.8755	3.05289	4.55907	5.48063	3.93633
NW_003377851.1	285059	285234	175	GNOMON-1584293:10	FBgn0040273	XM_003249035	PREDICTED: transcription elongation factor SPT5 (Spt5), mRNA	no		no		no		yes	3.49401	no		no		2.04482	1.92857	6.98706	0.512373	0.650601	0.813555	0.975219	0.607741	0.478743	2.34986	2.82486	2.02889
NW_003377851.1	285331	285806	475	GNOMON-1584293:11	FBgn0040273	XM_003249035	PREDICTED: transcription elongation factor SPT5 (Spt5), mRNA	no		no		no		yes	1.05576	no		no		31.0718	29.3053	106.171	23.8855	30.3294	37.9259	43.519	27.1204	21.3638	31.6855	38.0903	27.3574
NW_003377851.1	287185	287326	141	GNOMON-102294:2		XM_003249032	PREDICTED: hypothetical protein LOC100577817 (LOC100577817), mRNA	no		no		no		yes	2.92961	no		no		1.71386	1.61643	5.85618	0.260225	0.330429	0.413191	0.481408	0.300006	0.236327	0.972611	1.16921	0.839758
NW_003377851.1	288076	288457	381	GNOMON-102294:3	FBgn0051068	XM_003249032	PREDICTED: hypothetical protein LOC100577817 (LOC100577817), mRNA	no		no		no		yes	2.6264	no		no		0.556259	0.524636	1.90071	0.264135	0.335393	0.419398	0.906827	0.565121	0.445169	1.64249	1.9745	1.41813
NW_003377851.1	289050	289128	78	GNOMON-102294:5		XM_003249032	PREDICTED: hypothetical protein LOC100577817 (LOC100577817), mRNA	no		no		no		yes	0.936877	no		no		0.200054	0.188681	0.683575	0.260119	0.330294	0.413022	0.98774	0.615544	0.48489	0.638178	0.767178	0.551007
NW_003377851.1	289200	289371	171	GNOMON-102294:6		XM_003249032	PREDICTED: hypothetical protein LOC100577817 (LOC100577817), mRNA	no		no		no		yes	0.491285	no		no		0	0	0	0.538203	0.683399	0.854568	0.951415	0.592907	0.467057	0.322344	0.387502	0.278314
NW_003377851.1	289824	290079	255	GNOMON-102294:7		XM_003249032	PREDICTED: hypothetical protein LOC100577817 (LOC100577817), mRNA	no		no		no		yes	1.47855	no		no		0.554099	0.522598	1.89333	3.37963	4.29139	5.36623	0.931924	0.58076	0.457489	0.950238	1.14232	0.820442
NW_003377851.1	291283	291400	117	GNOMON-102294:11		XM_003249032	PREDICTED: hypothetical protein LOC100577817 (LOC100577817), mRNA	no		no		no		yes	1.6583	no		no		0.200055	0.188682	0.683578	0.260119	0.330294	0.413022	1.37841	0.859004	0.676672	1.57637	1.89501	1.36105
NW_003377851.1	291938	292821	883	GNOMON-104294:1		XM_397058	PREDICTED: tyrosine-protein kinase transmembrane receptor Ror (Ror), mRNA	no		no		no		yes	1.50101	no		no		4.43131	4.17939	15.1416	2.50369	3.17913	3.9754	3.77092	2.34998	1.85118	3.90343	4.69246	3.37024
NW_003377851.1	565057	565276	219	GNOMON-104294:6		XM_397058	PREDICTED: tyrosine-protein kinase transmembrane receptor Ror (Ror), mRNA	no		no		no		yes	3.63409	no		no		0.178674	0.168517	0.610522	2.13089	2.70577	3.38347	0.936641	0.5837	0.459805	2.34739	2.82189	2.02675
NW_003377851.1	565564	566099	535	GNOMON-104294:8	FBgn0010407	XM_397058	PREDICTED: tyrosine-protein kinase transmembrane receptor Ror (Ror), mRNA	no		no		no		yes	2.33863	no		no		1.64398	1.55052	5.61739	2.78113	3.53143	4.41593	2.31501	1.44268	1.13646	3.73362	4.48833	3.22363
NW_003377851.1	566250	566489	239	GNOMON-104294:9	FBgn0010407	XM_397058	PREDICTED: tyrosine-protein kinase transmembrane receptor Ror (Ror), mRNA	no		no		no		yes	1.04957	no		no		2.75259	2.59611	9.40548	0.265262	0.336825	0.421188	3.26963	2.03758	1.60509	2.36661	2.845	2.04335
NW_003377851.1	566577	566710	133	GNOMON-104294:10		XM_397058	PREDICTED: tyrosine-protein kinase transmembrane receptor Ror (Ror), mRNA	no		no		no		yes	1.09164	no		no		0.20107	0.189639	0.687046	1.53296	1.94652	2.43406	3.00931	1.87536	1.4773	2.2655	2.72345	1.95605
NW_003377851.1	567126	567467	341	GNOMON-104294:12	FBgn0010407	XM_397058	PREDICTED: tyrosine-protein kinase transmembrane receptor Ror (Ror), mRNA	no		no		no		yes	2.97404	no		no		0.555998	0.524389	1.89982	0	0	0	0.480691	0.299559	0.235975	0.985892	1.18518	0.851225
NW_003377851.1	567933	568628	695	GNOMON-104294:14	FBgn0010407	XM_397058	PREDICTED: tyrosine-protein kinase transmembrane receptor Ror (Ror), mRNA	no		no		no		yes	3.56283	no		no		3.88787	3.66684	13.2847	2.90163	3.68444	4.60726	1.86175	1.16021	0.913948	4.57439	5.49904	3.94955
NW_003377852.1	8486	8823	337	GNOMON-242794:2		XM_001120881	PREDICTED: scavenger receptor class B, type 8 (SCR-B8), partial mRNA	no		no		no		yes	0.878266	no		no		9.52774	8.98609	32.5558	13.1029	16.6378	20.805	18.1534	11.3129	8.91163	10.9951	13.2176	9.49324
NW_003377852.1	30774	32443	1669	GNOMON-242794:1		XM_001120881	PREDICTED: scavenger receptor class B, type 8 (SCR-B8), partial mRNA	no		no		no		yes	0.820732	no		no		151.85	143.217	518.865	146.339	185.819	232.36	225.332	140.423	110.617	127.538	153.319	110.117
NW_003377852.1	32618	33897	1279	GNOMON-2210793:4	FBgn0039909	XM_397330	PREDICTED: NADH dehydrogenase [ubiquinone] iron-sulfur protein 2, mitochondrial, transcript variant 1 (Ndufs2), mRNA	no		no		no		yes	0.97632	no		no		478.069	450.891	1633.54	335.767	426.35	533.136	385.881	240.475	189.432	259.814	312.332	224.325
NW_003377852.1	34026	34497	471	GNOMON-2210793:3	FBgn0039909	XM_397330	PREDICTED: NADH dehydrogenase [ubiquinone] iron-sulfur protein 2, mitochondrial, transcript variant 1 (Ndufs2), mRNA	no		no		no		yes	1.37754	no		no		92.337	87.0876	315.511	70.5465	89.5786	112.015	86.4553	53.8776	42.4416	82.1317	98.7337	70.913
NW_003377852.1	34652	35097	445	GNOMON-2210793:2	FBgn0039909	XM_397330	PREDICTED: NADH dehydrogenase [ubiquinone] iron-sulfur protein 2, mitochondrial, transcript variant 1 (Ndufs2), mRNA	no		no		no		yes	1.19104	no		no		35.2295	33.2267	120.378	32.287	40.9974	51.2658	47.6665	29.705	23.3998	39.1523	47.0665	33.8043
NW_003377852.1	35243	35584	341	GNOMON-2210793:1		XM_397330	PREDICTED: NADH dehydrogenase [ubiquinone] iron-sulfur protein 2, mitochondrial, transcript variant 1 (Ndufs2), mRNA	no		no		no		yes	1.40501	no		no		8.95207	8.44315	30.5888	10.3499	13.1422	16.4338	10.5929	6.60134	5.20014	10.2639	12.3386	8.8619
NW_003377852.1	35835	38263	2428	GNOMON-2262793:5		XM_397331	PREDICTED: ankyrin-1-like (LOC413892), mRNA	no		no		no		yes	0.928533	no		no		204.65	193.015	699.278	190.192	241.503	301.991	151.127	94.1802	74.1897	96.7736	116.335	83.5549
NW_003377852.1	41010	41253	243	GNOMON-2262793:4		XM_397331	PREDICTED: ankyrin-1-like (LOC413892), mRNA	no		no		no		yes	2.22662	no		no		0.672812	0.634562	2.29897	2.68994	3.41563	4.27114	1.49857	0.933883	0.735658	2.30112	2.76626	1.9868
NW_003377852.1	41701	41941	240	GNOMON-2262793:3		XM_001123264	PREDICTED: protein TANC2-like (LOC727555), partial mRNA	no		no		no		yes	1.74436	no		no		1.22711	1.15735	4.19298	4.5361	5.75986	7.20251	1.92939	1.20237	0.947155	2.32099	2.79016	2.00396
NW_003377852.1	46787	47130	343	GNOMON-2262793:2		XM_397331	PREDICTED: ankyrin-1-like (LOC413892), mRNA	no		no		no		yes	2.47228	no		no		0.734065	0.692333	2.50826	5.33358	6.77247	8.46875	1.38819	0.865098	0.681473	2.36681	2.84523	2.04352
NW_003377852.1	59230	64426	5196	GNOMON-2300793:4	FBgn0030710	XM_395650	PREDICTED: hypothetical protein LOC412187 (LOC412187), mRNA	no		no		no		yes	0.89996	no		no		307.656	290.166	1051.25	239.384	303.966	380.099	456.283	284.348	223.993	283.187	340.43	244.505
NW_003377852.1	64775	65237	462	GNOMON-2300793:3		XM_395650	PREDICTED: hypothetical protein LOC412187 (LOC412187), mRNA	no		no		no		yes	1.24684	no		no		0.498747	0.470394	1.7042	1.60027	2.03199	2.54093	2.60223	1.62167	1.27746	2.23755	2.68985	1.93192
NW_003377852.1	68327	68624	297	GNOMON-2308793:1	FBgn0004855	XM_396002	PREDICTED: RNA polymerase II 15kD subunit (RpII15), mRNA	no		no		no		yes	1.50528	no		no		71.9264	67.8374	245.769	96.1648	122.108	152.692	164.976	102.811	80.9881	171.26	205.878	147.867
NW_003377852.1	68698	68771	73	GNOMON-2308793:2	FBgn0004855	XM_396002	PREDICTED: RNA polymerase II 15kD subunit (RpII15), mRNA	no		no		no		yes	0.99931	no		no		43.4268	40.958	148.387	71.0904	90.2692	112.879	119.275	74.3301	58.5528	82.1986	98.8141	70.9708
NW_003377852.1	68934	69249	315	GNOMON-2308793:3	FBgn0004855	XM_396002	PREDICTED: RNA polymerase II 15kD subunit (RpII15), mRNA	no		no		no		yes	1.21967	no		no		179.031	168.854	611.742	267.597	339.789	424.895	422.505	263.298	207.411	355.377	427.212	306.834
NW_003377852.1	69521	69739	218	GNOMON-2318793:1		XM_393027	PREDICTED: hsp70-binding protein 1-like (LOC409521), mRNA	no		no		no		yes	0.660034	no		no		94.0809	88.7324	321.47	60.5877	76.933	96.2022	189.178	117.893	92.869	86.1099	103.516	74.3478
NW_003377852.1	69821	70061	240	GNOMON-2318793:2		XM_393027	PREDICTED: hsp70-binding protein 1-like (LOC409521), mRNA	no		no		no		yes	0.719311	no		no		296.197	279.358	1012.09	178.467	226.614	283.373	535.415	333.662	262.84	265.597	319.285	229.318
NW_003377852.1	70151	70553	402	GNOMON-2318793:3	FBgn0036306	XM_393027	PREDICTED: hsp70-binding protein 1-like (LOC409521), mRNA	no		no		no		yes	0.789696	no		no		392.878	370.543	1342.45	241.695	306.9	383.768	692.23	431.387	339.821	376.987	453.191	325.493
NW_003377852.1	70688	70925	237	GNOMON-2318793:4		XM_393027	PREDICTED: hsp70-binding protein 1-like (LOC409521), mRNA	no		no		no		yes	0.823652	no		no		358.716	338.323	1225.71	285.853	362.971	453.882	701.824	437.366	344.531	398.647	479.229	344.194
NW_003377852.1	71007	71361	354	GNOMON-2318793:5		XM_393027	PREDICTED: hsp70-binding protein 1-like (LOC409521), mRNA	no		no		no		yes	0.961681	no		no		229.957	216.884	785.751	192.257	244.124	305.269	460.313	286.86	225.971	305.282	366.991	263.582
NW_003377852.1	71956	72124	168	GNOMON-2322793:1		XM_003249038	PREDICTED: peroxisomal biogenesis factor 19-like (LOC100578522), mRNA	no		no		no		yes	1.42364	no		no		39.1161	36.8923	133.658	23.5903	29.9545	37.4571	37.3843	23.2973	18.3522	36.7034	44.1226	31.6899
NW_003377852.1	72649	72726	77	GNOMON-2322793:2		XM_003249038	PREDICTED: peroxisomal biogenesis factor 19-like (LOC100578522), mRNA	no		no		no		yes	1.38463	no		no		76.0335	71.711	259.803	42.2185	53.6082	67.0352	61.155	38.1108	30.0215	58.3957	70.1997	50.4192
NW_003377852.1	72808	72971	163	GNOMON-2322793:3		XM_003249038	PREDICTED: peroxisomal biogenesis factor 19-like (LOC100578522), mRNA	no		no		no		yes	1.70971	no		no		90.3626	85.2255	308.765	64.2671	81.6051	102.044	82.7727	51.5827	40.6338	97.5945	117.322	84.2637
NW_003377852.1	73048	73278	230	GNOMON-2322793:4		XM_003249038	PREDICTED: peroxisomal biogenesis factor 19-like (LOC100578522), mRNA	no		no		no		yes	1.22768	no		no		203.777	192.192	696.295	135.349	171.864	214.91	197.553	123.112	96.9805	167.258	201.067	144.411
NW_003377852.1	73373	73859	486	GNOMON-2322793:5		XM_003249038	PREDICTED: peroxisomal biogenesis factor 19-like (LOC100578522), mRNA	no		no		no		yes	1.53014	no		no		243.545	229.7	832.182	182.839	232.166	290.316	261.013	162.659	128.134	275.429	331.104	237.807
NW_003377852.1	74348	75006	658	GNOMON-2328793:5	FBgn0250906	XM_395047	PREDICTED: phosphoglycerate kinase, transcript variant 1 (Pgk), mRNA	no		no		no		yes	0.794591	no		no		1408.91	1328.81	4814.17	884.183	1122.72	1403.92	1352.9	843.109	664.151	741.356	891.212	640.091
NW_003377852.1	75091	75310	219	GNOMON-2328793:4	FBgn0250906	XM_395047	PREDICTED: phosphoglycerate kinase, transcript variant 1 (Pgk), mRNA	no		no		no		yes	0.740978	no		no		718.999	678.124	2456.79	398.052	505.439	632.035	436.362	271.934	214.213	222.981	268.054	192.523
NW_003377852.1	75409	75747	338	GNOMON-2328793:3	FBgn0250906	XM_395047	PREDICTED: phosphoglycerate kinase, transcript variant 1 (Pgk), mRNA	no		no		no		yes	0.807586	no		no		825.189	778.277	2819.63	463.403	588.42	735.799	465.174	289.889	228.358	259.072	311.44	223.684
NW_003377852.1	75859	76207	348	GNOMON-2328793:2	FBgn0250906	XM_395047	PREDICTED: phosphoglycerate kinase, transcript variant 1 (Pgk), mRNA	no		no		no		yes	0.731588	no		no		525.023	495.175	1793.98	305.433	387.834	484.973	342.61	213.509	168.19	172.855	207.796	149.244
NW_003377852.1	76459	76703	244	GNOMON-2328793:1		XM_395047	PREDICTED: phosphoglycerate kinase, transcript variant 1 (Pgk), mRNA	no		no		no		yes	0.731698	no		no		214.75	202.541	733.79	100.555	127.683	159.663	120.253	74.9397	59.033	60.6797	72.9454	52.3912
NW_003377852.1	85030	85436	406	GNOMON-2386793:1		XM_395046	PREDICTED: hypothetical protein LOC411575 (LOC411575), mRNA	no		no		no		yes	1.48266	no		no		1.35234	1.27546	4.62087	2.63089	3.34065	4.17737	1.9111	1.19096	0.938172	1.95407	2.34906	1.68715
NW_003377852.1	86968	87054	86	GNOMON-2386793:5		XM_395046	PREDICTED: hypothetical protein LOC411575 (LOC411575), mRNA	no		no		no		yes	1.01388	no		no		0.199901	0.188536	0.683051	0.255384	0.324281	0.405503	0.93801	0.584553	0.460477	0.655856	0.78843	0.56627
NW_003377852.1	87576	87744	168	GNOMON-2386793:7		XM_395046	PREDICTED: hypothetical protein LOC411575 (LOC411575), mRNA	no		no		no		yes	1.55864	no		no		0.179919	0.16969	0.614774	0	0	0	0.905546	0.564322	0.44454	0.973359	1.17011	0.840404
NW_003377852.1	87885	88195	310	GNOMON-2386793:8		XM_395046	PREDICTED: hypothetical protein LOC411575 (LOC411575), mRNA	no		no		no		yes	2.00627	no		no		0.877256	0.827384	2.99754	3.19692	4.05939	5.07613	0.951349	0.592866	0.467025	1.31627	1.58234	1.13648
NW_003377852.1	88279	88575	296	GNOMON-2386793:9	FBgn0039908	XM_395046	PREDICTED: hypothetical protein LOC411575 (LOC411575), mRNA	no		no		no		yes	1.53942	no		no		2.44625	2.30718	8.35871	1.03054	1.30856	1.63631	5.19592	3.23801	2.55072	5.51615	6.63118	4.76268
NW_003377852.1	89273	89557	284	GNOMON-2386793:10		XM_395046	PREDICTED: hypothetical protein LOC411575 (LOC411575), mRNA	no		no		no		yes	2.46319	no		no		0.552715	0.521293	1.8886	3.12976	3.97411	4.96949	2.18205	1.35982	1.07119	3.70664	4.45589	3.20033
NW_003377852.1	89683	89950	267	GNOMON-2386793:11		XM_395046	PREDICTED: hypothetical protein LOC411575 (LOC411575), mRNA	no		no		no		yes	0.51047	no		no		2.152	2.02966	7.35328	0.26007	0.330232	0.412944	0.938382	0.584785	0.460659	0.330344	0.397119	0.285221
NW_003377852.1	90169	90540	371	GNOMON-2386793:12		XM_395046	PREDICTED: hypothetical protein LOC411575 (LOC411575), mRNA	no		no		no		yes	0.645326	no		no		2.08639	1.96777	7.12908	2.57548	3.27029	4.08939	7.20703	4.49131	3.53799	3.20739	3.85573	2.76928
NW_003377852.1	91318	91717	399	GNOMON-2386793:13		XM_395046	PREDICTED: hypothetical protein LOC411575 (LOC411575), mRNA	no		no		no		yes	1.14637	no		no		1.91947	1.81035	6.55873	2.36963	3.00891	3.76254	4.68343	2.91864	2.29914	3.70258	4.45101	3.19683
NW_003377852.1	91807	92367	560	GNOMON-2386793:14		XM_395046	PREDICTED: hypothetical protein LOC411575 (LOC411575), mRNA	no		no		no		yes	1.27551	no		no		20.4787	19.3145	69.9748	10.0144	12.7161	15.9011	11.5907	7.22317	5.68999	10.1956	12.2565	8.80294
NW_003377852.1	92695	93926	1231	GNOMON-2410793:1				no		no		no		yes	0.884854	no		no		692.654	653.277	2366.77	447.467	568.186	710.497	899.972	560.849	441.804	549.183	660.194	474.168
NW_003377852.1	92695	93926	1231	GNOMON-2414793:1				no		no		no		yes	0.884854	no		no		692.654	653.277	2366.77	447.467	568.186	710.497	899.972	560.849	441.804	549.183	660.194	474.168
NW_003377852.1	95358	95393	35	GNOMON-2424793:1				no		no		no		yes	1.41102	no		no		11.4164	10.7674	39.0094	15.5722	19.7732	24.7258	26.9776	16.812	13.2435	26.2515	31.5579	22.6657
NW_003377852.1	95434	96047	613	GNOMON-2442793:6		XM_624464	PREDICTED: aldose-1-epimerase (LOC552086), mRNA	no		no		no		yes	1.11886	no		no		703.489	663.496	2403.79	709.359	900.73	1126.33	2247.52	1400.62	1103.33	1734.19	2084.74	1497.31
NW_003377852.1	95540	96111	571	GNOMON-2410793:2		XM_003249039	PREDICTED: hypothetical protein LOC100578684 (LOC100578684), mRNA	no		no		no		yes	1.05413	no		no		912.255	860.394	3117.13	867.819	1101.94	1377.94	3138.19	1955.67	1540.56	2281.34	2742.48	1969.72
NW_003377852.1	95543	95655	112	GNOMON-2414793:2		XM_624464	PREDICTED: aldose-1-epimerase (LOC552086), mRNA	no		no		no		yes	1.10533	no		no		212.157	200.096	724.932	232.78	295.579	369.612	690.136	430.082	338.794	526.071	632.41	454.213
NW_003377852.1	95543	96111	568	GNOMON-2424793:2		XM_003249039	PREDICTED: hypothetical protein LOC100578684 (LOC100578684), mRNA	no		no		no		yes	1.05423	no		no		912.255	860.394	3117.13	867.819	1101.94	1377.94	3137.51	1955.25	1540.23	2281.06	2742.15	1969.48
NW_003377852.1	96198	96623	425	GNOMON-2442793:5	FBgn0035679	XM_624464	PREDICTED: aldose-1-epimerase (LOC552086), mRNA	no		no		no		yes	0.67006	no		no		2152.35	2029.99	7354.49	1475.92	1874.09	2343.49	7237.25	4510.14	3552.83	3344.29	4020.3	2887.48
NW_003377852.1	96779	97146	367	GNOMON-2442793:4	FBgn0035679	XM_624464	PREDICTED: aldose-1-epimerase (LOC552086), mRNA	no		no		no		yes	0.468857	no		no		1138.17	1073.47	3889.08	684.417	869.059	1086.73	2433.91	1516.78	1194.83	786.977	946.055	679.481
NW_003377852.1	97380	97588	208	GNOMON-2442793:3		XM_624464	PREDICTED: aldose-1-epimerase (LOC552086), mRNA	no		no		no		yes	0.498642	no		no		444.019	418.776	1517.19	246.242	312.673	390.987	832.99	519.107	408.922	286.448	344.35	247.321
NW_003377852.1	97999	98195	196	GNOMON-2442793:2		XM_624464	PREDICTED: aldose-1-epimerase (LOC552086), mRNA	no		no		no		yes	0.802841	no		no		37.4352	35.307	127.914	22.2712	28.2795	35.3626	34.679	21.6114	17.0242	19.2005	23.0817	16.5778
NW_003377852.1	98427	98859	432	GNOMON-2442793:1		XM_624464	PREDICTED: aldose-1-epimerase (LOC552086), mRNA	no		no		no		yes	0.773556	no		no		165.916	156.484	566.929	77.137	97.9471	122.48	82.8248	51.6151	40.6593	44.1843	53.1157	38.149
NW_003377852.1	100113	100876	763	GNOMON-2344793:1		XM_624489	PREDICTED: choline/ethanolamine kinase-like (LOC411525), mRNA	no		no		no		yes	1.57466	no		no		8.29276	7.82132	28.336	14.1998	18.0306	22.5467	29.2087	18.2024	14.3388	31.7188	38.1303	27.3862
NW_003377852.1	104231	104343	112	GNOMON-2344793:2		XM_624489	PREDICTED: choline/ethanolamine kinase-like (LOC411525), mRNA	no		no		no		yes	1.24088	no		no		0.871515	0.821969	2.97792	1.92974	2.45034	3.06407	1.91551	1.19372	0.94034	1.63919	1.97053	1.41529
NW_003377852.1	105122	105601	479	GNOMON-2344793:3	FBgn0032955	XM_624489	PREDICTED: choline/ethanolamine kinase-like (LOC411525), mRNA	no		no		no		yes	1.07138	no		no		13.5908	12.8182	46.4393	15.5692	19.7695	24.721	30.7913	19.1887	15.1157	22.7504	27.3491	19.6428
NW_003377852.1	107649	108038	389	GNOMON-2466793:2	FBgn0032955	XM_624489	PREDICTED: choline/ethanolamine kinase-like (LOC411525), mRNA	no		no		no		yes	1.40216	no		no		10.9735	10.3496	37.4958	10.3697	13.1673	16.4653	19.4372	12.113	9.54189	18.7952	22.5945	16.2279
NW_003377852.1	107809	108055	246	GNOMON-2344793:4	FBgn0032955	XM_624489	PREDICTED: choline/ethanolamine kinase-like (LOC411525), mRNA	no		no		no		yes	1.28138	no		no		11.0602	10.4314	37.7921	10.4023	13.2087	16.517	20.2046	12.5912	9.91862	17.8544	21.4635	15.4156
NW_003377852.1	108674	109522	848	GNOMON-2466793:1				no		no		no		yes	2.18581	no		no		36.0778	34.0268	123.276	32.8085	41.6596	52.0939	36.3763	22.6691	17.8574	54.8337	65.9177	47.3438
NW_003377852.1	109660	109824	164	GNOMON-2344793:5		XM_624489	PREDICTED: choline/ethanolamine kinase-like (LOC411525), mRNA	no		no		no		yes	0.86229	no		no		41.2601	38.9145	140.984	28.8569	36.6419	45.8195	17.8077	11.0975	8.74193	10.5895	12.7301	9.14307
NW_003377852.1	110380	111754	1374	GNOMON-2344793:6		XM_624489	PREDICTED: choline/ethanolamine kinase-like (LOC411525), mRNA	no		no		no		yes	1.12465	no		no		1735.31	1636.66	5929.48	1103.83	1401.62	1752.68	1685.59	1050.43	827.468	1307.33	1571.6	1128.76
NW_003377852.1	228470	228623	153	GNOMON-2508793:3	FBgn0005631	XM_396192	PREDICTED: roundabout (robo), mRNA	no		no		no		yes	1.01231	no		no		0.509674	0.480699	1.74153	0	0	0	0.461809	0.287792	0.226706	0.322398	0.387567	0.27836
NW_003377852.1	230749	230879	130	GNOMON-2508793:4	FBgn0005631	XM_396192	PREDICTED: roundabout (robo), mRNA	no		no		no		yes	0.820623	no		no		4.4825	4.22767	15.3165	4.01746	5.1013	6.379	1.71676	1.06986	0.842773	0.971562	1.16795	0.838853
NW_003377852.1	231367	231633	266	GNOMON-2508793:5	FBgn0005631	XM_396192	PREDICTED: roundabout (robo), mRNA	no		no		no		yes	0.671058	no		no		0.382953	0.361182	1.30853	1.79536	2.27972	2.85071	1.38136	0.860845	0.678123	0.639271	0.768492	0.551951
NW_003377852.1	231740	232020	280	GNOMON-2508793:6	FBgn0005631	XM_396192	PREDICTED: roundabout (robo), mRNA	no		no		no		yes	2.36434	no		no		0.346097	0.326422	1.1826	2.41274	3.06365	3.83099	1.37458	0.856619	0.674794	2.24128	2.69433	1.93514
NW_003377852.1	232161	232682	521	GNOMON-2508793:7	FBgn0005631	XM_396192	PREDICTED: roundabout (robo), mRNA	no		no		no		yes	2.0604	no		no		1.885	1.77784	6.44096	0	0	0	0.461599	0.287662	0.226603	0.655894	0.788475	0.566302
NW_003377852.1	233758	233988	230	GNOMON-2508793:8	FBgn0005631	XM_396192	PREDICTED: roundabout (robo), mRNA	no		no		no		yes	6.66724	no		no		0.783397	0.738861	2.67683	1.31079	1.66442	2.0813	0.899828	0.560759	0.441733	4.13734	4.97366	3.57221
NW_003377852.1	234143	234481	338	GNOMON-2508793:9	FBgn0005631	XM_396192	PREDICTED: roundabout (robo), mRNA	no		no		no		yes	7.97913	no		no		0.553962	0.522469	1.89286	1.85625	2.35703	2.94739	0.486606	0.303245	0.238879	2.67762	3.21887	2.31188
NW_003377852.1	234566	236609	2043	GNOMON-2508793:10	FBgn0005631	XM_396192	PREDICTED: roundabout (robo), mRNA	no		no		no		yes	1.53562	no		no		11.5052	10.8511	39.3126	11.1449	14.1516	17.6961	22.8645	14.2488	11.2244	24.2137	29.1082	20.9062
NW_003377852.1	236693	237374	681	GNOMON-2508793:11		XM_396192	PREDICTED: roundabout (robo), mRNA	no		no		no		yes	0.877908	no		no		6.03639	5.69322	20.6261	4.09334	5.19764	6.49948	16.3207	10.1708	8.01197	9.88109	11.8784	8.53139
NW_003377852.1	240951	241321	370	GNOMON-2548793:4		XM_625235	PREDICTED: hypothetical LOC550975, transcript variant 1 (LOC550975), mRNA	no		no		no		yes	1.14914	no		no		1293.14	1219.63	4418.61	1245.94	1582.08	1978.33	3246.41	2023.11	1593.69	2572.73	3092.77	2221.31
NW_003377852.1	241415	241532	117	GNOMON-2548793:3		XM_625235	PREDICTED: hypothetical LOC550975, transcript variant 1 (LOC550975), mRNA	no		no		no		yes	1.34799	no		no		1412.3	1332.01	4825.77	1280.46	1625.91	2033.15	3172.45	1977.02	1557.38	2949.16	3545.3	2546.32
NW_003377852.1	241644	241753	109	GNOMON-2548793:2		XM_625235	PREDICTED: hypothetical LOC550975, transcript variant 1 (LOC550975), mRNA	no		no		no		yes	1.22826	no		no		1288.99	1215.71	4404.42	1192.96	1514.8	1894.21	3045.14	1897.69	1494.88	2579.38	3100.77	2227.05
NW_003377852.1	241834	242157	323	GNOMON-2548793:1		XM_625235	PREDICTED: hypothetical LOC550975, transcript variant 1 (LOC550975), mRNA	no		no		no		yes	1.21948	no		no		1771.77	1671.04	6054.04	1801.23	2287.16	2860.02	4464.03	2781.91	2191.43	3754.21	4513.08	3241.41
NW_003377852.1	241860	241977	117	GNOMON-2542793:7		XM_396092	PREDICTED: kanadaptin-like (LOC412637), mRNA	no		no		no		yes	1.21031	no		no		1226.98	1157.22	4192.52	1256.72	1595.76	1995.44	3070.3	1913.36	1507.23	2562.67	3080.68	2212.63
NW_003377852.1	242449	243771	1322	GNOMON-2542793:6		XM_396092	PREDICTED: kanadaptin-like (LOC412637), mRNA	no		no		no		yes	1.43285	no		no		522.196	492.509	1784.32	559.372	710.28	888.181	1058.58	659.688	519.664	1046.02	1257.46	903.139
NW_003377852.1	243880	244245	365	GNOMON-2542793:5		XM_396092	PREDICTED: kanadaptin-like (LOC412637), mRNA	no		no		no		yes	1.7255	no		no		43.2745	40.8143	147.867	45.2845	57.5014	71.9035	34.3646	21.4155	16.8698	40.8924	49.1583	35.3067
NW_003377852.1	244324	244484	160	GNOMON-2542793:4		XM_396092	PREDICTED: kanadaptin-like (LOC412637), mRNA	no		no		no		yes	1.56809	no		no		31.0416	29.2769	106.068	26.2209	33.2947	41.634	21.8117	13.5927	10.7076	23.5873	28.3552	20.3654
NW_003377852.1	244658	244800	142	GNOMON-2542793:3	FBgn0038640	XM_396092	PREDICTED: kanadaptin-like (LOC412637), mRNA	no		no		no		yes	1.17202	no		no		19.7061	18.5858	67.3348	8.35705	10.6116	13.2695	18.4552	11.501	9.05981	14.9166	17.9318	12.8791
NW_003377852.1	244901	245172	271	GNOMON-2542793:2	FBgn0038640	XM_396092	PREDICTED: kanadaptin-like (LOC412637), mRNA	no		no		no		yes	1.38971	no		no		38.2727	36.0969	130.776	26.6904	33.8909	42.3795	26.2588	16.3641	12.8907	25.166	30.253	21.7285
NW_003377852.1	246300	247173	873	GNOMON-2542793:1	FBgn0038640	XM_396092	PREDICTED: kanadaptin-like (LOC412637), mRNA	no		no		no		yes	0.960906	no		no		39.9137	37.6446	136.383	31.0153	39.3826	49.2466	32.1023	20.0056	15.7593	21.2732	25.5734	18.3674
NW_003377853.1	13680	13765	85	GNOMON-148204:1				no		no		no		yes	1.63481	no		no		0	0	0	0.74676	0.948221	1.18572	1.3963	0.870151	0.685453	1.57421	1.89242	1.35918
NW_003377853.1	13849	14025	176	GNOMON-148204:2				no		no		no		yes	0.804509	no		no		1.4911	1.40633	5.09501	2.72681	3.46245	4.32968	9.88506	6.16021	4.85265	5.48437	6.59297	4.73523
NW_003377853.1	14638	14855	217	GNOMON-148204:3				no		no		no		yes	1.86174	no		no		3.28044	3.09395	11.2091	2.29056	2.90851	3.63699	6.19467	3.86042	3.04101	7.95341	9.5611	6.86702
NW_003377853.1	15191	15408	217	GNOMON-148204:4				no		no		no		yes	6.23866	no		no		1.10831	1.0453	3.78703	0.521461	0.662141	0.827985	0.462237	0.288059	0.226916	1.98872	2.39071	1.71707
NW_003377853.1	15527	15781	254	GNOMON-148204:5				no		no		no		yes	1.41352	no		no		0.722842	0.681748	2.46992	0.259996	0.330138	0.412826	2.32209	1.44709	1.13993	2.26358	2.72113	1.95439
NW_003377853.1	16149	16521	372	GNOMON-1158203:6	FBgn0263863	XM_625031	PREDICTED: mitochondrial ribosomal protein L45 (mRpL45), mRNA	no		no		no		yes	1.12579	no		no		553.835	522.35	1892.43	399.707	507.541	634.663	934.754	582.524	458.878	725.722	872.419	626.593
NW_003377853.1	16599	16748	149	GNOMON-1158203:5	FBgn0263863	XM_625031	PREDICTED: mitochondrial ribosomal protein L45 (mRpL45), mRNA	no		no		no		yes	1.14685	no		no		220.977	208.414	755.066	169.766	215.565	269.557	346.899	216.182	170.296	274.364	329.824	236.888
NW_003377853.1	16841	16889	48	GNOMON-1158203:4				no		no		no		yes	1.20384	no		no		32.9859	31.1107	112.711	25.2646	32.0805	40.1156	47.5886	29.6565	23.3616	39.5082	47.4943	34.1116
NW_003377853.1	17033	17184	151	GNOMON-1158203:3	FBgn0263863	XM_625031	PREDICTED: mitochondrial ribosomal protein L45 (mRpL45), mRNA	no		no		no		yes	1.15962	no		no		207.852	196.036	710.222	152.668	193.855	242.409	341.334	212.714	167.563	272.968	328.145	235.682
NW_003377853.1	17317	17625	308	GNOMON-1158203:2	FBgn0263863	XM_625031	PREDICTED: mitochondrial ribosomal protein L45 (mRpL45), mRNA	no		no		no		yes	1.10004	no		no		198.354	187.077	677.765	139.21	176.766	221.04	358.849	223.629	176.162	272.231	327.259	235.046
NW_003377853.1	17750	18015	265	GNOMON-1158203:1		XM_625031	PREDICTED: mitochondrial ribosomal protein L45 (mRpL45), mRNA	no		no		no		yes	2.42009	no		no		2.31939	2.18753	7.92524	4.53917	5.76375	7.20738	5.95221	3.70932	2.92199	9.93403	11.9421	8.5771
NW_003377853.1	19093	20750	1657	GNOMON-1100203:1	FBgn0010926	XM_397160	PREDICTED: hypothetical protein LOC413720 (LOC413720), mRNA	no		no		no		yes	1.25253	no		no		139.838	131.888	477.82	110.408	140.194	175.308	184.154	114.762	90.4025	159.069	191.223	137.341
NW_003377853.1	20832	20961	129	GNOMON-1100203:2		XM_397160	PREDICTED: hypothetical protein LOC413720 (LOC413720), mRNA	no		no		no		yes	1.67401	no		no		5.20171	4.906	17.774	2.79788	3.5527	4.44253	7.75828	4.83484	3.8086	8.9565	10.767	7.7331
NW_003377853.1	21047	21211	164	GNOMON-1100203:3	FBgn0010926	XM_397160	PREDICTED: hypothetical protein LOC413720 (LOC413720), mRNA	no		no		no		yes	1.86472	no		no		2.48831	2.34685	8.50243	2.84183	3.6085	4.51231	6.63307	4.13363	3.25623	8.52993	10.2542	7.36479
NW_003377853.1	21292	21800	508	GNOMON-1100203:4	FBgn0010926	XM_397160	PREDICTED: hypothetical protein LOC413720 (LOC413720), mRNA	no		no		no		yes	1.26441	no		no		107.169	101.076	366.191	111.627	141.742	177.243	239.419	149.202	117.533	208.768	250.968	180.251
NW_003377853.1	21876	22568	692	GNOMON-1100203:5		XM_397160	PREDICTED: hypothetical protein LOC413720 (LOC413720), mRNA	no		no		no		yes	1.17546	no		no		225.194	212.392	769.478	245.308	311.487	389.505	520.195	324.177	255.368	421.686	506.925	364.086
NW_003377853.1	25603	25649	46	GNOMON-150204:1				no		no		no		yes	2.47983	no		no		4.31385	4.06861	14.7402	7.04503	8.94565	11.1862	6.16738	3.84342	3.02762	10.5472	12.6792	9.10656
NW_003377853.1	25795	26012	217	GNOMON-150204:2		XM_003249043	PREDICTED: hypothetical protein LOC100576298 (LOC100576298), mRNA	no		no		no		yes	1.70587	no		no		47.9249	45.2004	163.757	62.4522	79.3007	99.1628	80.2324	49.9996	39.3867	94.3869	113.466	81.4942
NW_003377853.1	26092	26443	351	GNOMON-150204:3		XM_003249043	PREDICTED: hypothetical protein LOC100576298 (LOC100576298), mRNA	no		no		no		yes	1.45567	no		no		16.2764	15.3511	55.6157	20.2629	25.7295	32.1739	26.0439	16.2302	12.7852	26.1448	31.4297	22.5736
NW_003377853.1	26594	26919	325	GNOMON-150204:4		XM_003249043	PREDICTED: hypothetical protein LOC100576298 (LOC100576298), mRNA	no		no		no		yes	1.21202	no		no		1.79841	1.69617	6.14507	2.83965	3.60574	4.50886	5.4298	3.38377	2.66553	4.53849	5.4559	3.91856
NW_003377853.1	27681	28514	833	GNOMON-1136203:8		XM_001122141	PREDICTED: transcriptional activator protein Pur-alpha-like (LOC726399), mRNA	no		no		no		yes	0.991941	no		no		53.3855	50.3505	182.416	57.8059	73.4009	91.7853	124.012	77.2826	60.8787	84.8335	101.982	73.2458
NW_003377853.1	37823	38002	179	GNOMON-1136203:7		XM_001122141	PREDICTED: transcriptional activator protein Pur-alpha-like (LOC726399), mRNA	no		no		no		yes	1.24904	no		no		1.42847	1.34726	4.881	8.62048	10.9461	13.6878	11.4936	7.1626	5.64228	9.90028	11.9015	8.54796
NW_003377853.1	38729	38956	227	GNOMON-1136203:6	FBgn0022361	XM_001122141	PREDICTED: transcriptional activator protein Pur-alpha-like (LOC726399), mRNA	no		no		no		yes	0.925201	no		no		2.10306	1.9835	7.18605	4.12668	5.23998	6.55242	8.63969	5.38412	4.2413	5.51253	6.62682	4.75955
NW_003377853.1	39260	39378	118	GNOMON-1136203:5	FBgn0022361	XM_001122141	PREDICTED: transcriptional activator protein Pur-alpha-like (LOC726399), mRNA	no		no		no		yes	0.680199	no		no		0.556112	0.524497	1.90021	1.63518	2.07633	2.59638	2.84646	1.77387	1.39735	1.33523	1.60513	1.15285
NW_003377853.1	39693	39795	102	GNOMON-1136203:4	FBgn0022361	XM_001122141	PREDICTED: transcriptional activator protein Pur-alpha-like (LOC726399), mRNA	no		no		no		yes	0.676229	no		no		0.345125	0.325505	1.17928	1.37258	1.74287	2.1794	2.13803	1.33239	1.04958	0.997068	1.19861	0.860875
NW_003377853.1	40234	40352	118	GNOMON-1136203:3	FBgn0022361	XM_001122141	PREDICTED: transcriptional activator protein Pur-alpha-like (LOC726399), mRNA	no		no		no		yes	1.97596	no		no		1.2959	1.22223	4.42803	0.260133	0.330312	0.413044	0.951525	0.592976	0.467111	1.29663	1.55873	1.11952
NW_003377853.1	52952	53424	472	GNOMON-1136203:1		XM_001122141	PREDICTED: transcriptional activator protein Pur-alpha-like (LOC726399), mRNA	no		no		no		yes	1.00729	no		no		4.98741	4.70388	17.0417	6.45321	8.19417	10.2465	11.0368	6.87798	5.41807	7.66682	9.21657	6.61958
NW_003377853.1	56364	59551	3187	GNOMON-1234203:6		XM_397161	PREDICTED: hypothetical LOC413721 (LOC413721), mRNA	no		no		no		yes	1.45694	no		no		27.2299	25.6818	93.0432	56.543	71.7972	89.78	44.8573	27.9544	22.0208	45.0702	54.1807	38.9139
NW_003377853.1	60252	60367	115	GNOMON-1234203:5		XM_397161	PREDICTED: hypothetical LOC413721 (LOC413721), mRNA	no		no		no		yes	0.491736	no		no		0.199269	0.18794	0.680892	0.513082	0.651502	0.814682	0.951127	0.592727	0.466916	0.322542	0.38774	0.278485
NW_003377853.1	63319	63721	402	GNOMON-1234203:4		XM_397161	PREDICTED: hypothetical LOC413721 (LOC413721), mRNA	no		no		no		yes	0.258948	no		no		1.04709	0.987559	3.57784	0.522147	0.663012	0.829074	5.28489	3.29346	2.5944	0.943766	1.13454	0.814853
NW_003377853.1	64959	65327	368	GNOMON-1234203:2		XM_397161	PREDICTED: hypothetical LOC413721 (LOC413721), mRNA	no		no		no		yes	0.890851	no		no		1.07682	1.01561	3.67946	2.1828	2.77168	3.46589	1.5113	0.941816	0.741907	0.928476	1.11616	0.801652
NW_003377853.1	110410	110754	344	GNOMON-1234203:1		XM_397161	PREDICTED: hypothetical LOC413721 (LOC413721), mRNA	no		no		no		yes	1.98003	no		no		0.19965	0.1883	0.682196	0	0	0	0.480269	0.299296	0.235768	0.655803	0.788366	0.566224
NW_003377853.1	111310	111700	390	GNOMON-1282203:2		XM_003249041	PREDICTED: aladin-like (LOC100576146), mRNA	no		no		no		yes	1.90644	no		no		1.69952	1.6029	5.80717	1.33155	1.69078	2.11426	1.0125	0.630976	0.497046	1.33118	1.60026	1.14935
NW_003377853.1	111963	112432	469	GNOMON-1282203:4	FBgn0030122	XM_003249041	PREDICTED: aladin-like (LOC100576146), mRNA	no		no		no		yes	2.20194	no		no		3.42365	3.22901	11.6984	1.61105	2.04568	2.55805	1.994	1.24263	0.97887	3.02793	3.63999	2.61434
NW_003377853.1	112499	112823	324	GNOMON-1282203:5		XM_003249041	PREDICTED: aladin-like (LOC100576146), mRNA	no		no		no		yes	2.61953	no		no		4.13046	3.89564	14.1136	3.24503	4.12047	5.15251	1.74965	1.09036	0.85892	3.16076	3.79968	2.72902
NW_003377853.1	112924	113966	1042	GNOMON-1282203:6		XM_003249041	PREDICTED: aladin-like (LOC100576146), mRNA	no		no		no		yes	0.88511	no		no		24.0219	22.6563	82.0817	16.6448	21.1352	26.4289	44.0759	27.4674	21.6372	26.9039	32.3422	23.229
NW_003377853.1	116788	117171	383	GNOMON-1284203:1		XM_003249040	PREDICTED: hypothetical protein LOC100576110 (LOC100576110), mRNA	no		no		no		yes	1.60263	no		no		3.30817	3.1201	11.3038	1.0188	1.29366	1.61768	4.36814	2.72216	2.14435	4.82777	5.80365	4.16833
NW_003377853.1	117787	118671	884	GNOMON-1284203:2		XM_003249040	PREDICTED: hypothetical protein LOC100576110 (LOC100576110), mRNA	no		no		no		yes	2.56913	no		no		11.362	10.7161	38.8234	12.3411	15.6705	19.5955	12.8006	7.97712	6.28391	22.6795	27.2638	19.5816
NW_003377853.1	119147	119484	337	GNOMON-1284203:3	FBgn0039039	XM_003249040	PREDICTED: hypothetical protein LOC100576110 (LOC100576110), mRNA	no		no		no		yes	1.66145	no		no		9.06349	8.54823	30.9695	4.76133	6.04585	7.56013	12.4151	7.73689	6.09466	14.225	17.1004	12.2819
NW_003377853.1	120251	120412	161	GNOMON-1284203:4	FBgn0039039	XM_003249040	PREDICTED: hypothetical protein LOC100576110 (LOC100576110), mRNA	no		no		no		yes	0.93939	no		no		1.92626	1.81676	6.58195	3.0707	3.89911	4.87571	5.3742	3.34912	2.63824	3.48158	4.18534	3.00601
NW_003377853.1	121365	121773	408	GNOMON-1284203:5		XM_003249040	PREDICTED: hypothetical protein LOC100576110 (LOC100576110), mRNA	no		no		no		yes	1.09812	no		no		21.3594	20.1451	72.9841	14.2562	18.1023	22.6363	21.7563	13.5582	10.6803	16.476	19.8064	14.2255
NW_003377853.1	123626	123918	292	GNOMON-1284203:6		XM_003249040	PREDICTED: hypothetical protein LOC100576110 (LOC100576110), mRNA	no		no		no		yes	1.25108	no		no		48.0358	45.3049	164.136	24.1008	30.6027	38.2676	53.0295	33.0472	26.0326	45.753	55.0014	39.5034
NW_003377853.1	123771	124587	816	GNOMON-1336203:5		XM_624974	PREDICTED: gamma-interferon-inducible lysosomal thiol reductase-like (LOC552600), mRNA	no		no		no		yes	1.02433	no		no		1134.75	1070.24	3877.37	706.207	896.728	1121.33	1521.37	948.093	746.852	1074.71	1291.95	927.913
NW_003377853.1	124706	124861	155	GNOMON-1336203:4		XM_624974	PREDICTED: gamma-interferon-inducible lysosomal thiol reductase-like (LOC552600), mRNA	no		no		no		yes	0.594519	no		no		415.907	392.263	1421.14	200.392	254.454	318.186	468.45	291.931	229.966	192.064	230.887	165.829
NW_003377853.1	125818	126015	197	GNOMON-1336203:3		XM_624974	PREDICTED: gamma-interferon-inducible lysosomal thiol reductase-like (LOC552600), mRNA	no		no		no		yes	0.626245	no		no		202.098	190.608	690.558	102.334	129.941	162.487	152.362	94.9495	74.7956	65.8016	79.1026	56.8135
NW_003377853.1	126676	126834	158	GNOMON-1336203:2		XM_624974	PREDICTED: gamma-interferon-inducible lysosomal thiol reductase-like (LOC552600), mRNA	no		no		no		yes	0.906154	no		no		30.1643	28.4495	103.07	23.4558	29.7837	37.2435	41.3641	25.7775	20.306	25.8489	31.074	22.3181
NW_003377853.1	128956	129347	391	GNOMON-1336203:1		XM_624974	PREDICTED: gamma-interferon-inducible lysosomal thiol reductase-like (LOC552600), mRNA	no		no		no		yes	1.91695	no		no		5.15871	4.86544	17.6271	7.98981	10.1453	12.6864	9.00617	5.6125	4.4212	11.906	14.3127	10.2798
NW_003377853.1	132061	132718	657	GNOMON-1356203:3		XM_003249042	PREDICTED: hcp beta-lactamase-like protein CG13865-like, transcript variant 1 (LOC552586), mRNA	no		no		no		yes	0.969424	no		no		871.549	822.002	2978.04	751.719	954.519	1193.59	1825.16	1137.41	895.985	1220.2	1466.85	1053.53
NW_003377853.1	132061	132808	747	GNOMON-1344203:3	FBgn0039965	XM_624961	PREDICTED: hcp beta-lactamase-like protein CG13865-like, transcript variant 2 (LOC552586), mRNA	no		no		no		yes	0.998489	no		no		1006.99	949.746	3440.85	856.641	1087.75	1360.19	2101.4	1309.56	1031.59	1447	1739.49	1249.35
NW_003377853.1	132991	133125	134	GNOMON-1344203:2		XM_003249042	PREDICTED: hcp beta-lactamase-like protein CG13865-like, transcript variant 1 (LOC552586), mRNA	no		no		no		yes	1.08143	no		no		58.0458	54.7459	198.34	46.999	59.6784	74.6258	106.381	66.2949	52.2232	79.3371	95.3742	68.5001
NW_003377853.1	132991	133125	134	GNOMON-1356203:2		XM_003249042	PREDICTED: hcp beta-lactamase-like protein CG13865-like, transcript variant 1 (LOC552586), mRNA	no		no		no		yes	1.08143	no		no		58.0458	54.7459	198.34	46.999	59.6784	74.6258	106.381	66.2949	52.2232	79.3371	95.3742	68.5001
NW_003377853.1	133186	133445	259	GNOMON-1344203:1		XM_003249042	PREDICTED: hcp beta-lactamase-like protein CG13865-like, transcript variant 1 (LOC552586), mRNA	no		no		no		yes	1.93094	no		no		19.9732	18.8377	68.2475	17.8197	22.6271	28.2945	28.6171	17.8337	14.0484	38.1075	45.8105	32.9022
NW_003377853.1	133186	133445	259	GNOMON-1356203:1		XM_003249042	PREDICTED: hcp beta-lactamase-like protein CG13865-like, transcript variant 1 (LOC552586), mRNA	no		no		no		yes	1.93094	no		no		19.9732	18.8377	68.2475	17.8197	22.6271	28.2945	28.6171	17.8337	14.0484	38.1075	45.8105	32.9022
NW_003377853.1	133458	133593	135	GNOMON-1298203:1		XM_395281	PREDICTED: kinesin 2C (kinesin-2C), mRNA	no		no		no		yes	0.690552	no		no		7.93272	7.48175	27.1057	3.3129	4.20666	5.26028	10.6271	6.62262	5.21691	5.06088	6.08388	4.36959
NW_003377853.1	135884	135955	71	GNOMON-1298203:2		XM_395281	PREDICTED: kinesin 2C (kinesin-2C), mRNA	no		no		no		yes	0.538451	no		no		4.05746	3.82679	13.8641	1.81572	2.30557	2.88304	5.24981	3.2716	2.57717	1.94942	2.34348	1.68314
NW_003377853.1	139315	140090	775	GNOMON-1298203:3		XM_395281	PREDICTED: kinesin 2C (kinesin-2C), mRNA	no		no		no		yes	1.04118	no		no		1.50883	1.42305	5.15561	1.59459	2.02479	2.53193	4.69435	2.92545	2.30449	3.37069	4.05204	2.91027
NW_003377853.1	140585	141277	692	GNOMON-1298203:4		XM_395281	PREDICTED: kinesin 2C (kinesin-2C), mRNA	no		no		no		yes	1.13639	no		no		12.7304	12.0067	43.4991	10.719	13.6107	17.0198	32.332	20.1488	15.872	25.3382	30.46	21.8771
NW_003377853.1	141741	142249	508	GNOMON-1298203:5		XM_395281	PREDICTED: kinesin 2C (kinesin-2C), mRNA	no		no		no		yes	0.809187	no		no		0.652215	0.615137	2.22859	0.826677	1.0497	1.31261	4.63621	2.88921	2.27595	2.58719	3.11016	2.23379
NW_003377853.1	143119	143600	481	GNOMON-1298203:6		XM_395281	PREDICTED: kinesin 2C (kinesin-2C), mRNA	no		no		no		yes	2.03433	no		no		6.10995	5.7626	20.8774	4.98676	6.33209	7.91807	4.44935	2.77277	2.18422	6.24215	7.50392	5.38951
NW_003377853.1	144852	145264	412	GNOMON-1298203:7		XM_395281	PREDICTED: kinesin 2C (kinesin-2C), mRNA	no		no		no		yes	1.67287	no		no		5.1461	4.85354	17.584	3.67158	4.6621	5.8298	6.80183	4.23879	3.33907	7.84702	9.4332	6.77516
NW_003377855.1	11161	11254	93	GNOMON-273274:3		XM_395479	PREDICTED: eclosion hormone (Eh), mRNA	no		no		no		yes	0.973525	no		no		0.42291	0.398868	1.44506	0	0	0	0.480269	0.299296	0.235768	0.32244	0.387617	0.278396
NW_003377855.1	16495	16747	252	GNOMON-273274:6	FBgn0038511	XM_395479	PREDICTED: eclosion hormone (Eh), mRNA	no		no		no		yes	6.16952	no		no		0.843953	0.795974	2.88375	0	0	0	0.462654	0.288319	0.227121	1.96845	2.36635	1.69957
NW_003377855.1	18152	18297	145	GNOMON-273274:7	FBgn0038511	XM_395479	PREDICTED: eclosion hormone (Eh), mRNA	no		no		no		yes	1.0374	no		no		0	0	0	0	0	0	0.46193	0.287867	0.226765	0.330476	0.397278	0.285335
NW_003377855.1	29009	29118	109	GNOMON-273274:11	FBgn0038511	XM_395479	PREDICTED: eclosion hormone (Eh), mRNA	no		no		no		yes	1.97016	no		no		0.180017	0.169783	0.61511	0.255495	0.324423	0.40568	0.487232	0.303635	0.239186	0.661992	0.795805	0.571568
NW_003377855.1	30099	30191	92	GNOMON-273274:12		XM_395479	PREDICTED: eclosion hormone (Eh), mRNA	no		no		no		yes	1.12496	no		no		12.5743	11.8595	42.9659	10.9353	13.8855	17.3633	15.8711	9.89059	7.79123	12.3129	14.8018	10.631
NW_003377855.1	30454	30623	169	GNOMON-273274:13	FBgn0038511	XM_395479	PREDICTED: eclosion hormone (Eh), mRNA	no		no		no		yes	1.22929	no		no		4.05875	3.82801	13.8685	3.40569	4.32448	5.40762	4.5277	2.82159	2.22268	3.83839	4.61428	3.31409
NW_003377855.1	30924	31032	108	GNOMON-273274:14	FBgn0038511	XM_395479	PREDICTED: eclosion hormone (Eh), mRNA	no		no		no		yes	2.0515	no		no		0.179821	0.169599	0.614441	0.538069	0.68323	0.854356	0.461731	0.287743	0.226667	0.653245	0.785291	0.564016
NW_003377855.1	34402	34542	140	GNOMON-273274:16		XM_395479	PREDICTED: eclosion hormone (Eh), mRNA	no		no		no		yes	0.254348	no		no		4.35063	4.10329	14.8659	3.19531	4.05735	5.07358	1.86479	1.16211	0.915442	0.327097	0.393216	0.282417
NW_003377855.1	36962	37609	647	GNOMON-275274:2				no		no		no		yes	2.01523	no		no		1.31886	1.24389	4.50649	1.04844	1.33128	1.66473	2.43433	1.51704	1.19503	3.38313	4.067	2.92102
NW_003377855.1	37709	38515	806	GNOMON-275274:3				no		no		no		yes	1.46269	no		no		16.1731	15.2537	55.2627	6.01554	7.63842	9.55159	23.1703	14.4394	11.3745	23.3722	28.0967	20.1797
NW_003377855.1	40979	41112	133	GNOMON-279274:13		XM_001122136	PREDICTED: hypothetical protein LOC726394 (LOC726394), mRNA	no		no		no		yes	0.927173	no		no		1.61121	1.51961	5.50541	0.255381	0.324277	0.405498	3.68004	2.29335	1.80656	2.35305	2.82869	2.03163
NW_003377855.1	41226	41483	257	GNOMON-279274:12		XM_001122136	PREDICTED: hypothetical protein LOC726394 (LOC726394), mRNA	no		no		no		yes	1.19109	no		no		1.90441	1.79614	6.50727	3.80966	4.83743	6.04905	2.35762	1.46923	1.15737	1.93657	2.32802	1.67204
NW_003377855.1	41556	41754	198	GNOMON-279274:11		XM_001122136	PREDICTED: hypothetical protein LOC726394 (LOC726394), mRNA	no		no		no		yes	3.96432	no		no		0.715196	0.674537	2.44379	1.37602	1.74725	2.18487	0.482153	0.30047	0.236693	1.31816	1.58461	1.13811
NW_003377855.1	42231	42623	392	GNOMON-279274:9		XM_001122136	PREDICTED: hypothetical protein LOC726394 (LOC726394), mRNA	no		no		no		yes	3.9078	no		no		2.07506	1.95709	7.09038	1.30874	1.66181	2.07804	0.985408	0.614091	0.483745	2.65561	3.19242	2.29287
NW_003377855.1	42691	42838	147	GNOMON-279274:8		XM_001122136	PREDICTED: hypothetical protein LOC726394 (LOC726394), mRNA	no		no		no		yes	3.92825	no		no		0.382447	0.360705	1.3068	0.520685	0.661155	0.826753	0.480232	0.299273	0.23575	1.30097	1.56395	1.12327
NW_003377855.1	43714	44485	771	GNOMON-279274:5		XM_001122136	PREDICTED: hypothetical protein LOC726394 (LOC726394), mRNA	no		no		no		yes	1.67881	no		no		3.7637	3.54973	12.8604	5.91006	7.50448	9.3841	6.7926	4.23304	3.33454	7.86418	9.45383	6.78998
NW_003377855.1	44570	44843	273	GNOMON-279274:4		XM_001122136	PREDICTED: hypothetical protein LOC726394 (LOC726394), mRNA	no		no		no		yes	0.269657	no		no		1.1826	1.11537	4.04088	3.6618	4.64968	5.81427	3.51243	2.18889	1.72428	0.653185	0.785219	0.563964
NW_003377855.1	45497	45794	297	GNOMON-279274:3		XM_001122136	PREDICTED: hypothetical protein LOC726394 (LOC726394), mRNA	no		no		no		yes	6.07061	no		no		0.610022	0.575343	2.08442	1.57467	1.99949	2.50029	0.480994	0.299748	0.236124	2.01367	2.42071	1.73862
NW_003377855.1	46796	47438	642	GNOMON-279274:2		XM_001122136	PREDICTED: hypothetical protein LOC726394 (LOC726394), mRNA	no		no		no		yes	1.39185	no		no		7.0048	6.60658	23.9351	6.33617	8.04555	10.0607	12.2813	7.65355	6.02901	11.7884	14.1713	10.1782
NW_003377855.1	47541	48015	474	GNOMON-279274:1		XM_001122136	PREDICTED: hypothetical protein LOC726394 (LOC726394), mRNA	no		no		no		yes	5.60185	no		no		1.94873	1.83795	6.65872	2.03557	2.58472	3.23211	0.938941	0.585133	0.460934	3.62732	4.36054	3.13185
NW_003377855.1	50038	50276	238	GNOMON-281274:7		XM_001122157	PREDICTED: centrosomal protein of 290 kDa-like (LOC726420), mRNA	no		no		no		yes	1.99385	no		no		6.59999	6.22478	22.5519	4.76982	6.05662	7.5736	6.20807	3.86877	3.04759	8.53623	10.2617	7.37024
NW_003377855.1	50350	50486	136	GNOMON-281274:6		XM_001122157	PREDICTED: centrosomal protein of 290 kDa-like (LOC726420), mRNA	no		no		no		yes	0.859371	no		no		4.76296	4.49218	16.2748	4.71575	5.98797	7.48775	6.62322	4.12749	3.25139	3.92524	4.71869	3.38908
NW_003377855.1	50575	50710	135	GNOMON-281274:5		XM_001122157	PREDICTED: centrosomal protein of 290 kDa-like (LOC726420), mRNA	no		no		no		yes	2.06351	no		no		4.84738	4.57181	16.5633	2.98967	3.79622	4.74705	3.51925	2.19314	1.72763	5.0081	6.02043	4.32403
NW_003377855.1	50774	50860	86	GNOMON-281274:4		XM_001122157	PREDICTED: centrosomal protein of 290 kDa-like (LOC726420), mRNA	no		no		no		yes	1.34408	no		no		1.98219	1.8695	6.77306	1.01648	1.29071	1.61399	1.44608	0.901172	0.70989	1.3404	1.61134	1.15731
NW_003377855.1	50944	50990	46	GNOMON-281274:3				no		no		no		yes	3.04998	no		no		0.383237	0.36145	1.3095	0.255557	0.324502	0.405779	0.938367	0.584776	0.460652	1.97372	2.37269	1.70412
NW_003377855.1	51183	51267	84	GNOMON-281274:2		XM_001122157	PREDICTED: centrosomal protein of 290 kDa-like (LOC726420), mRNA	no		no		no		yes	1.98697	no		no		1.74977	1.6503	5.9789	0.512557	0.650835	0.813847	2.92916	1.82541	1.43795	4.01375	4.82508	3.4655
NW_003377855.1	51480	51659	179	GNOMON-281274:1		XM_001122157	PREDICTED: centrosomal protein of 290 kDa-like (LOC726420), mRNA	no		no		no		yes	1.12489	no		no		5.969	5.62966	20.3958	6.4652	8.20938	10.2656	11.8852	7.40667	5.83454	9.22008	11.0838	7.96068
NW_003377855.1	54780	55103	323	GNOMON-2037273:1		XM_392824	PREDICTED: 2-oxoisovalerate dehydrogenase subunit beta, mitochondrial-like (LOC409306), mRNA	no		no		no		yes	1.7569	no		no		0.77939	0.735082	2.66314	4.52239	5.74245	7.18074	11.5605	7.2043	5.67512	14.0068	16.8381	12.0935
NW_003377855.1	55573	55650	77	GNOMON-2037273:2		XM_392824	PREDICTED: 2-oxoisovalerate dehydrogenase subunit beta, mitochondrial-like (LOC409306), mRNA	no		no		no		yes	11.5212	no		no		0.877163	0.827296	2.99722	0.521441	0.662115	0.827953	0.462321	0.288111	0.226957	3.67329	4.41581	3.17154
NW_003377855.1	55977	56179	202	GNOMON-2037273:3	FBgn0039993	XM_392824	PREDICTED: 2-oxoisovalerate dehydrogenase subunit beta, mitochondrial-like (LOC409306), mRNA	no		no		no		yes	1.13025	no		no		3.18421	3.00319	10.8803	9.21779	11.7046	14.6362	18.8845	11.7686	9.27057	14.7197	17.6951	12.709
NW_003377855.1	56317	56472	155	GNOMON-2037273:4	FBgn0039993	XM_392824	PREDICTED: 2-oxoisovalerate dehydrogenase subunit beta, mitochondrial-like (LOC409306), mRNA	no		no		no		yes	1.56959	no		no		4.17186	3.93469	14.255	11.6432	14.7843	18.4873	17.0357	10.6164	8.36294	18.44	22.1675	15.9212
NW_003377855.1	58504	58675	171	GNOMON-2037273:5	FBgn0039993	XM_392824	PREDICTED: 2-oxoisovalerate dehydrogenase subunit beta, mitochondrial-like (LOC409306), mRNA	no		no		no		yes	1.24109	no		no		4.33589	4.0894	14.8155	7.26386	9.22351	11.5337	21.3472	13.3033	10.4795	18.2709	21.9641	15.7752
NW_003377855.1	60704	60849	145	GNOMON-2037273:6	FBgn0039993	XM_392824	PREDICTED: 2-oxoisovalerate dehydrogenase subunit beta, mitochondrial-like (LOC409306), mRNA	no		no		no		yes	1.67227	no		no		1.67238	1.5773	5.71444	10.8271	13.7481	17.1915	13.2868	8.2801	6.52258	15.3229	18.4203	13.2299
NW_003377855.1	66251	66337	86	GNOMON-2037273:7		XM_392824	PREDICTED: 2-oxoisovalerate dehydrogenase subunit beta, mitochondrial-like (LOC409306), mRNA	no		no		no		yes	1.29225	no		no		3.87753	3.6571	13.2493	4.84319	6.1498	7.69011	9.61809	5.99385	4.7216	8.57142	10.304	7.40061
NW_003377855.1	67681	68027	346	GNOMON-2037273:8	FBgn0039993	XM_392824	PREDICTED: 2-oxoisovalerate dehydrogenase subunit beta, mitochondrial-like (LOC409306), mRNA	no		no		no		yes	0.891132	no		no		32.1423	30.315	109.829	34.2863	43.5361	54.4404	69.9487	43.5909	34.3384	42.9871	51.6764	37.1153
NW_003377855.1	75842	76492	650	GNOMON-2061273:1		XM_395028	PREDICTED: protein FAM46A-like, transcript variant 4 (LOC411557), mRNA	no		no		no		yes	0.74414	no		no		4.22715	3.98684	14.444	2.80658	3.56374	4.45634	10.3128	6.4268	5.06266	5.29236	6.36215	4.56946
NW_003377855.1	182282	182972	690	GNOMON-2059273:1		XM_003249045	PREDICTED: protein FAM46A-like, transcript variant 1 (LOC411557), mRNA	no		no		no		yes	1.18072	no		no		4.96247	4.68035	16.9565	6.07569	7.7148	9.6471	16.1044	10.036	7.9058	13.1132	15.7639	11.3221
NW_003377855.1	255522	255733	211	GNOMON-2065273:1		XM_003249046	PREDICTED: protein FAM46A-like, transcript variant 2 (LOC411557), mRNA	no		no		no		yes	2.03102	no		no		0.851763	0.80334	2.91043	0.795152	1.00967	1.26256	0.462008	0.287916	0.226803	0.647112	0.777918	0.558721
NW_003377855.1	259463	262281	2818	GNOMON-2059273:2	FBgn0050497	XM_003249046	PREDICTED: protein FAM46A-like, transcript variant 2 (LOC411557), mRNA	no		no		no		yes	0.749426	no		no		642.54	606.012	2195.53	391.197	496.735	621.151	499.287	311.148	245.104	258.045	310.206	222.798
NW_003377855.1	259463	262281	2818	GNOMON-2061273:2	FBgn0050497	XM_003249046	PREDICTED: protein FAM46A-like, transcript variant 2 (LOC411557), mRNA	no		no		no		yes	0.749426	no		no		642.54	606.012	2195.53	391.197	496.735	621.151	499.287	311.148	245.104	258.045	310.206	222.798
NW_003377855.1	259463	262281	2818	GNOMON-2065273:2	FBgn0050497	XM_003249046	PREDICTED: protein FAM46A-like, transcript variant 2 (LOC411557), mRNA	no		no		no		yes	0.749426	no		no		642.54	606.012	2195.53	391.197	496.735	621.151	499.287	311.148	245.104	258.045	310.206	222.798
NW_003377855.1	273596	274284	688	GNOMON-2179273:1		XR_119710	PREDICTED: hypothetical LOC100576474 (LOC100576474), miscRNA	no		no		no		yes	0.512905	no		no		406.645	383.527	1389.49	259.498	329.506	412.036	449.362	280.036	220.596	158.946	191.075	137.235
NW_003377855.1	274549	274823	274	GNOMON-2179273:2		XR_119710	PREDICTED: hypothetical LOC100576474 (LOC100576474), miscRNA	no		no		no		yes	0.598383	no		no		497.445	469.166	1699.75	272.344	345.818	432.433	536.888	334.58	263.563	221.554	266.338	191.291
NW_003377855.1	314030	314127	97	GNOMON-2205273:5		XM_392841	PREDICTED: 3-hydroxypropionyl-coenzyme A dehydratase-like, transcript variant 1 (LOC409324), mRNA	no		no		no		yes	0.989195	no		no		0.556518	0.52488	1.9016	0.782432	0.993518	1.24236	1.88792	1.17652	0.926793	1.2879	1.54823	1.11198
NW_003377855.1	316205	316388	183	GNOMON-2205273:4		XM_392841	PREDICTED: 3-hydroxypropionyl-coenzyme A dehydratase-like, transcript variant 1 (LOC409324), mRNA	no		no		no		yes	0.760517	no		no		377.793	356.316	1290.9	278.119	353.15	441.602	649.197	404.57	318.696	340.488	409.314	293.98
NW_003377855.1	316523	316817	294	GNOMON-2205273:3	FBgn0038049	XM_392841	PREDICTED: 3-hydroxypropionyl-coenzyme A dehydratase-like, transcript variant 1 (LOC409324), mRNA	no		no		no		yes	0.765381	no		no		273.015	257.494	932.878	199.146	252.871	316.207	417.429	260.135	204.919	220.332	264.869	190.236
NW_003377855.1	316903	317156	253	GNOMON-2205273:2	FBgn0038049	XM_392841	PREDICTED: 3-hydroxypropionyl-coenzyme A dehydratase-like, transcript variant 1 (LOC409324), mRNA	no		no		no		yes	0.727515	no		no		186.367	175.772	636.807	128.349	162.975	203.794	257.338	160.369	126.329	129.111	155.209	111.475
NW_003377855.1	317245	317473	228	GNOMON-2205273:1		XM_392841	PREDICTED: 3-hydroxypropionyl-coenzyme A dehydratase-like, transcript variant 1 (LOC409324), mRNA	no		no		no		yes	1.25296	no		no		11.1897	10.5536	38.2348	9.73856	12.3658	15.4631	17.397	10.8415	8.54033	15.0324	18.071	12.979
NW_003377855.1	321498	321718	220	GNOMON-2193273:1		XM_624903	PREDICTED: cell division cycle 5-like protein-like (LOC552527), mRNA	no		no		no		yes	2.88388	no		no		2.77133	2.61378	9.4695	1.11618	1.41731	1.7723	1.3246	0.825471	0.650258	2.63438	3.16689	2.27454
NW_003377855.1	321807	322072	265	GNOMON-2193273:2	FBgn0035136	XM_624903	PREDICTED: cell division cycle 5-like protein-like (LOC552527), mRNA	no		no		no		yes	2.46589	no		no		7.16668	6.75926	24.4882	2.05447	2.60873	3.26213	1.91337	1.19238	0.939288	3.25378	3.9115	2.80934
NW_003377855.1	322148	322278	130	GNOMON-2193273:3	FBgn0035136	XM_624903	PREDICTED: cell division cycle 5-like protein-like (LOC552527), mRNA	no		no		no		yes	1.00992	no		no		1.98474	1.87191	6.78178	2.34172	2.97347	3.71822	1.38209	0.861296	0.678478	0.962586	1.15716	0.831103
NW_003377855.1	322348	322850	502	GNOMON-2193273:4	FBgn0035136	XM_624903	PREDICTED: cell division cycle 5-like protein-like (LOC552527), mRNA	no		no		no		yes	0.709281	no		no		10.4684	9.87325	35.77	10.7137	13.604	17.0113	9.91432	6.17845	4.86702	4.84951	5.82978	4.18709
NW_003377855.1	322924	323101	177	GNOMON-2193273:5	FBgn0035136	XM_624903	PREDICTED: cell division cycle 5-like protein-like (LOC552527), mRNA	no		no		no		yes	1.03568	no		no		2.74323	2.58728	9.37349	3.73449	4.74198	5.92968	0.906043	0.564632	0.444784	0.647129	0.777939	0.558735
NW_003377855.1	323174	323608	434	GNOMON-2193273:6	FBgn0035136	XM_624903	PREDICTED: cell division cycle 5-like protein-like (LOC552527), mRNA	no		no		no		yes	1.38425	no		no		47.2954	44.6067	161.606	27.379	34.7654	43.4729	23.0077	14.338	11.2947	21.9636	26.4032	18.9635
NW_003377855.1	323707	323825	118	GNOMON-2193273:7		XM_624903	PREDICTED: cell division cycle 5-like protein-like (LOC552527), mRNA	no		no		no		yes	1.39748	no		no		17.5581	16.5599	59.9952	17.0511	21.6512	27.0741	11.9517	7.44812	5.86719	11.5184	13.8467	9.94508
NW_003377855.1	323909	324073	164	GNOMON-2193273:8		XM_624903	PREDICTED: cell division cycle 5-like protein-like (LOC552527), mRNA	no		no		no		yes	1.56537	no		no		21.599	20.3711	73.8028	23.5537	29.9081	37.399	19.1526	11.9356	9.40218	20.6758	24.8552	17.8516
NW_003377855.1	324194	324301	107	GNOMON-2193273:9		XM_624903	PREDICTED: cell division cycle 5-like protein-like (LOC552527), mRNA	no		no		no		yes	1.50467	no		no		21.1956	19.9907	72.4245	21.5355	27.3453	34.1944	18.7186	11.6652	9.18912	19.4237	23.35	16.7706
NW_003377855.1	324377	324550	173	GNOMON-2193273:10	FBgn0035136	XM_624903	PREDICTED: cell division cycle 5-like protein-like (LOC552527), mRNA	no		no		no		yes	1.55128	no		no		74.7337	70.4851	255.362	81.5781	103.586	129.531	76.7189	47.8101	37.6619	82.0748	98.6653	70.8639
NW_003377855.1	324646	325425	779	GNOMON-2193273:11	FBgn0035136	XM_624903	PREDICTED: cell division cycle 5-like protein-like (LOC552527), mRNA	no		no		no		yes	1.24055	no		no		123.939	116.893	423.495	132.836	168.672	210.919	171.809	107.069	84.3424	146.987	176.698	126.909
NW_003377855.1	326206	326390	184	GNOMON-283274:18		XM_624924	PREDICTED: DNA-dependent protein kinase catalytic subunit-like (LOC552548), mRNA	no		no		no		yes	1.84401	no		no		57.9016	54.6099	197.847	52.9718	67.2626	84.1097	78.9841	49.2216	38.7739	100.443	120.746	86.723
NW_003377855.1	326454	326656	202	GNOMON-283274:17		XM_624924	PREDICTED: DNA-dependent protein kinase catalytic subunit-like (LOC552548), mRNA	no		no		no		yes	1.73168	no		no		59.4563	56.0763	203.16	50.4346	64.0409	80.081	73.7728	45.9741	36.2157	88.1009	105.909	76.0669
NW_003377855.1	326757	327456	699	GNOMON-283274:16		XM_624924	PREDICTED: DNA-dependent protein kinase catalytic subunit-like (LOC552548), mRNA	no		no		no		yes	1.26868	no		no		353.966	333.843	1209.49	236.4	300.176	375.36	377.208	235.07	185.175	330.028	396.739	284.948
NW_003377855.1	327521	329836	2315	GNOMON-283274:15		XM_624924	PREDICTED: DNA-dependent protein kinase catalytic subunit-like (LOC552548), mRNA	no		no		no		yes	1.43737	no		no		175.804	165.81	600.715	122.36	155.371	194.286	134.925	84.0829	66.2356	133.745	160.78	115.476
NW_003377855.1	329916	331589	1673	GNOMON-283274:14		XM_624924	PREDICTED: DNA-dependent protein kinase catalytic subunit-like (LOC552548), mRNA	no		no		no		yes	1.95952	no		no		31.8475	30.037	108.821	25.1078	31.8813	39.8665	20.1281	12.5435	9.88106	27.2	32.6982	23.4847
NW_003377855.1	332033	332530	497	GNOMON-283274:12		XM_624924	PREDICTED: DNA-dependent protein kinase catalytic subunit-like (LOC552548), mRNA	no		no		no		yes	2.01759	no		no		2.3365	2.20367	7.98371	2.12637	2.70002	3.37629	2.22631	1.3874	1.09292	3.09767	3.72383	2.67455
NW_003377855.1	332576	333968	1392	GNOMON-283274:11		XM_624924	PREDICTED: DNA-dependent protein kinase catalytic subunit-like (LOC552548), mRNA	no		no		no		yes	1.47904	no		no		10.1323	9.55631	34.6217	7.35106	9.33424	11.6721	10.4049	6.48415	5.10783	10.6128	12.7581	9.16318
NW_003377855.1	334289	334627	338	GNOMON-283274:9		XM_624924	PREDICTED: DNA-dependent protein kinase catalytic subunit-like (LOC552548), mRNA	no		no		no		yes	0.771	no		no		1.40385	1.32404	4.79689	1.47853	1.87741	2.34764	1.88751	1.17627	0.926593	1.0036	1.20646	0.866512
NW_003377855.1	334850	335008	158	GNOMON-283274:7		XM_624924	PREDICTED: DNA-dependent protein kinase catalytic subunit-like (LOC552548), mRNA	no		no		no		yes	2.96651	no		no		0.198653	0.18736	0.678789	0	0	0	0.480027	0.299145	0.235649	0.982036	1.18054	0.847896
NW_003377855.1	335081	337014	1933	GNOMON-283274:6		XM_624924	PREDICTED: DNA-dependent protein kinase catalytic subunit-like (LOC552548), mRNA	no		no		no		yes	1.54209	no		no		34.9148	32.9299	119.302	28.6235	36.3456	45.449	48.876	30.4588	23.9936	51.9783	62.4852	44.8784
NW_003377855.1	337092	337345	253	GNOMON-283274:5		XM_624924	PREDICTED: DNA-dependent protein kinase catalytic subunit-like (LOC552548), mRNA	no		no		no		yes	1.24315	no		no		3.57182	3.36876	12.2047	1.60839	2.0423	2.55383	3.89625	2.42808	1.9127	3.34032	4.01552	2.88405
NW_003377855.1	337454	337635	181	GNOMON-283274:4		XM_624924	PREDICTED: DNA-dependent protein kinase catalytic subunit-like (LOC552548), mRNA	no		no		no		yes	0.505411	no		no		0.554904	0.523358	1.89608	0.255612	0.324571	0.405865	0.938479	0.584845	0.460707	0.327104	0.393224	0.282424
NW_003377855.1	337716	338111	395	GNOMON-283274:3		XM_624924	PREDICTED: DNA-dependent protein kinase catalytic subunit-like (LOC552548), mRNA	no		no		no		yes	1.75128	no		no		4.74328	4.47363	16.2076	3.55201	4.51028	5.63995	7.08009	4.4122	3.47567	8.55086	10.2793	7.38286
NW_003377855.1	338429	338560	131	GNOMON-283274:2		XM_624924	PREDICTED: DNA-dependent protein kinase catalytic subunit-like (LOC552548), mRNA	no		no		no		yes	1.04735	no		no		2.60518	2.45707	8.90176	0.255171	0.324012	0.405166	3.59219	2.2386	1.76344	2.59457	3.11904	2.24017
NW_003377855.1	338686	338862	176	GNOMON-283274:1		XM_624924	PREDICTED: DNA-dependent protein kinase catalytic subunit-like (LOC552548), mRNA	no		no		no		yes	0.679767	no		no		0	0	0	0.255596	0.32455	0.405839	1.38073	0.860451	0.677813	0.647271	0.77811	0.558858
NW_003377855.1	340522	341018	496	GNOMON-2241273:1		XM_396126	PREDICTED: probable phosphoserine aminotransferase-like (LOC412670), mRNA	no		no		no		yes	0.784431	no		no		158.035	149.051	539.999	94.2943	119.733	149.722	346.688	216.051	170.192	187.547	225.458	161.929
NW_003377855.1	341718	341848	130	GNOMON-2241273:2		XM_396126	PREDICTED: probable phosphoserine aminotransferase-like (LOC412670), mRNA	no		no		no		yes	0.849484	no		no		137.348	129.54	469.312	78.2522	99.3631	124.25	260.989	162.644	128.121	152.895	183.801	132.01
NW_003377855.1	341975	342087	112	GNOMON-2241273:3		XM_396126	PREDICTED: probable phosphoserine aminotransferase-like (LOC412670), mRNA	no		no		no		yes	0.642907	no		no		143.123	134.986	489.044	88.8512	112.822	141.08	294.257	183.376	144.453	130.464	156.836	112.644
NW_003377855.1	342222	342383	161	GNOMON-2241273:4	FBgn0014427	XM_396126	PREDICTED: probable phosphoserine aminotransferase-like (LOC412670), mRNA	no		no		no		yes	0.775373	no		no		195.889	184.752	669.342	103.002	130.79	163.548	408.848	254.788	200.707	218.619	262.811	188.757
NW_003377855.1	342473	342567	94	GNOMON-2241273:5		XM_396126	PREDICTED: probable phosphoserine aminotransferase-like (LOC412670), mRNA	no		no		no		yes	0.674882	no		no		119.622	112.821	408.742	51.7476	65.7081	82.1658	234.52	146.149	115.128	109.15	131.213	94.2406
NW_003377855.1	342675	342844	169	GNOMON-2241273:6	FBgn0014427	XM_396126	PREDICTED: probable phosphoserine aminotransferase-like (LOC412670), mRNA	no		no		no		yes	0.816719	no		no		340.921	321.539	1164.91	195.161	247.812	309.881	749.018	466.777	367.699	421.873	507.15	364.248
NW_003377855.1	342998	343258	260	GNOMON-2241273:7	FBgn0014427	XM_396126	PREDICTED: probable phosphoserine aminotransferase-like (LOC412670), mRNA	no		no		no		yes	0.784741	no		no		1450.84	1368.36	4957.44	1147.85	1457.51	1822.57	3913.96	2439.12	1921.39	2118.16	2546.32	1828.83
NW_003377855.1	343418	343639	221	GNOMON-2241273:8		XM_396126	PREDICTED: probable phosphoserine aminotransferase-like (LOC412670), mRNA	no		no		no		yes	1.7829	no		no		24.3311	22.9479	83.1383	14.5934	18.5305	23.1717	49.4174	30.7962	24.2594	60.7606	73.0427	52.4611
NW_003377855.1	343691	343903	212	GNOMON-2263273:3		XM_624958	PREDICTED: guanosine-3',5'-bis(diphosphate) 3'-pyrophosphohydrolase MESH1-like (LOC552583), mRNA	no		no		no		yes	1.78594	no		no		50.8881	47.9951	173.882	51.4785	65.3664	81.7385	81.8402	51.0015	40.176	100.797	121.172	87.0291
NW_003377855.1	343983	344314	331	GNOMON-2263273:2	FBgn0039650	XM_624958	PREDICTED: guanosine-3',5'-bis(diphosphate) 3'-pyrophosphohydrolase MESH1-like (LOC552583), mRNA	no		no		no		yes	1.84014	no		no		139.896	131.942	478.016	205.098	260.429	325.658	280.362	174.717	137.632	355.783	427.701	307.186
NW_003377855.1	344425	344761	336	GNOMON-2263273:1		XM_624958	PREDICTED: guanosine-3',5'-bis(diphosphate) 3'-pyrophosphohydrolase MESH1-like (LOC552583), mRNA	no		no		no		yes	1.54026	no		no		77.9518	73.5202	266.358	119.262	151.437	189.367	183.476	114.339	90.0697	194.889	234.284	168.269
NW_003377855.1	345007	345055	48	GNOMON-285274:1				no		no		no		yes	1.7088	no		no		37.2078	35.0925	127.137	48.6894	61.8248	77.3099	61.7467	38.4796	30.3119	72.7646	87.4732	62.8254
NW_003377855.1	345504	345871	367	GNOMON-285274:2		XM_001122853	PREDICTED: zinc finger protein 830-like (LOC727140), mRNA	no		no		no		yes	2.03224	no		no		326.029	307.494	1114.03	365.788	464.471	580.805	454.581	283.288	223.157	637.092	765.873	550.069
NW_003377855.1	345951	346120	169	GNOMON-285274:3		XM_001122853	PREDICTED: zinc finger protein 830-like (LOC727140), mRNA	no		no		no		yes	1.58536	no		no		369.735	348.715	1263.37	459.281	583.186	729.255	592.274	369.096	290.752	647.541	778.434	559.091
NW_003377855.1	346185	346509	324	GNOMON-285274:4		XM_001122853	PREDICTED: zinc finger protein 830-like (LOC727140), mRNA	no		no		no		yes	1.51492	no		no		186.792	176.173	638.258	219.893	279.216	349.151	309.424	192.828	151.899	323.266	388.61	279.11
NW_003377855.1	351935	352809	874	GNOMON-2321273:6		XM_624982	PREDICTED: hypothetical protein LOC552608 (LOC552608), mRNA	no		no		no		yes	0.828695	no		no		26.2468	24.7547	89.6843	29.6332	37.6277	47.0521	63.7651	39.7374	31.3028	36.4413	43.8075	31.4637
NW_003377855.1	355846	356033	187	GNOMON-2321273:5	FBgn0039647	XM_624982	PREDICTED: hypothetical protein LOC552608 (LOC552608), mRNA	no		no		no		yes	2.85202	no		no		0.427399	0.403101	1.4604	0	0	0	0.488343	0.304328	0.239732	0.960492	1.15464	0.829295
NW_003377855.1	399031	399997	966	GNOMON-2321273:1		XM_624982	PREDICTED: hypothetical protein LOC552608 (LOC552608), mRNA	no		no		no		yes	4.80877	no		no		1.04818	0.988595	3.58159	0.495181	0.628772	0.786258	0.990121	0.617028	0.486058	3.28351	3.94723	2.835
NW_003377855.1	417197	417574	377	GNOMON-2325273:7		XM_396145	PREDICTED: probable palmitoyltransferase Zdhhc6 (Zdhhc6), mRNA	no		no		no		yes	0.864242	no		no		33.4045	31.5055	114.142	25.8789	32.8605	41.091	47.5711	29.6455	23.353	28.3527	34.0839	24.4799
NW_003377855.1	417632	417819	187	GNOMON-2325273:6	FBgn0038039	XM_396145	PREDICTED: probable palmitoyltransferase Zdhhc6 (Zdhhc6), mRNA	no		no		no		yes	0.705374	no		no		25.4737	24.0255	87.0425	20.4301	25.9417	32.4392	23.8242	14.8469	11.6955	11.5892	13.9319	10.0062
NW_003377855.1	417912	418124	212	GNOMON-2325273:5	FBgn0038039	XM_396145	PREDICTED: probable palmitoyltransferase Zdhhc6 (Zdhhc6), mRNA	no		no		no		yes	0.653403	no		no		19.2415	18.1476	65.7474	13.8079	17.533	21.9244	23.3899	14.5762	11.4823	10.5397	12.6701	9.10001
NW_003377855.1	418311	418585	274	GNOMON-2325273:4	FBgn0038039	XM_396145	PREDICTED: probable palmitoyltransferase Zdhhc6 (Zdhhc6), mRNA	no		no		no		yes	0.949376	no		no		8.14873	7.68548	27.8438	6.28405	7.97936	9.97793	4.85579	3.02605	2.38375	3.17918	3.82181	2.74492
NW_003377855.1	418645	418729	84	GNOMON-2325273:3		XM_396145	PREDICTED: probable palmitoyltransferase Zdhhc6 (Zdhhc6), mRNA	no		no		no		yes	2.08738	no		no		1.71471	1.61723	5.85907	0.745989	0.947243	1.1845	0.460675	0.287086	0.226149	0.66315	0.797198	0.572568
NW_003377855.1	418816	418997	181	GNOMON-2325273:2	FBgn0038039	XM_396145	PREDICTED: probable palmitoyltransferase Zdhhc6 (Zdhhc6), mRNA	no		no		no		yes	0.824688	no		no		6.39379	6.03031	21.8473	2.44726	3.10749	3.88581	5.14152	3.20412	2.52401	2.92414	3.51522	2.52472
NW_003377855.1	419383	419596	213	GNOMON-2325273:1		XM_396145	PREDICTED: probable palmitoyltransferase Zdhhc6 (Zdhhc6), mRNA	no		no		no		yes	0.788575	no		no		9.40046	8.86605	32.1209	6.32049	8.02564	10.0358	13.4063	8.35459	6.58125	7.29068	8.7644	6.29482
NW_003377855.1	420765	420921	156	GNOMON-287274:2		XM_001121866	PREDICTED: hypothetical protein LOC726100 (LOC726100), mRNA	no		no		no		yes	1.66253	no		no		28.3816	26.7682	96.9788	18.6612	23.6956	29.6306	32.2462	20.0954	15.8299	36.9714	44.4447	31.9213
NW_003377855.1	421057	421269	212	GNOMON-287274:3		XM_001121866	PREDICTED: hypothetical protein LOC726100 (LOC726100), mRNA	no		no		no		yes	1.90589	no		no		12.1848	11.4921	41.6348	8.95679	11.3732	14.2217	18.9251	11.7938	9.29049	24.8745	29.9025	21.4768
NW_003377855.1	421462	421685	223	GNOMON-287274:4		XM_001121866	PREDICTED: hypothetical protein LOC726100 (LOC726100), mRNA	no		no		no		yes	1.90135	no		no		3.41222	3.21823	11.6594	4.45107	5.65188	7.06749	6.88791	4.29244	3.38133	9.03161	10.8572	7.79794
NW_003377855.1	421820	422312	492	GNOMON-287274:5		XM_001121866	PREDICTED: hypothetical protein LOC726100 (LOC726100), mRNA	no		no		no		yes	9.07183	no		no		7.1416	6.7356	24.4025	8.5891	10.9063	13.6379	3.27529	2.04111	1.60787	20.4909	24.6329	17.692
NW_003377855.1	422299	424568	2269	GNOMON-2309273:8	FBgn0024889	XM_393050	PREDICTED: karyopherin alpha1, transcript variant 1 (Kap-alpha1), mRNA	no		no		no		yes	1.16873	no		no		1463.12	1379.94	4999.41	1277.5	1622.14	2028.44	2884.12	1797.34	1415.84	2324.57	2794.46	2007.05
NW_003377855.1	424643	424946	303	GNOMON-2309273:7	FBgn0024889	XM_393050	PREDICTED: karyopherin alpha1, transcript variant 1 (Kap-alpha1), mRNA	no		no		no		yes	0.672338	no		no		27.2169	25.6696	92.9989	18.626	23.6509	29.5747	14.6507	9.13007	7.19213	6.793	8.16613	5.86512
NW_003377855.1	425029	425233	204	GNOMON-2309273:6	FBgn0024889	XM_393050	PREDICTED: karyopherin alpha1, transcript variant 1 (Kap-alpha1), mRNA	no		no		no		yes	1.30293	no		no		5.61785	5.29848	19.1959	4.76345	6.04854	7.56349	2.96995	1.85083	1.45797	2.66861	3.20804	2.3041
NW_003377855.1	425322	425585	263	GNOMON-2309273:5	FBgn0024889	XM_393050	PREDICTED: karyopherin alpha1, transcript variant 1 (Kap-alpha1), mRNA	no		no		no		yes	1.29359	no		no		2.29388	2.16347	7.83808	2.74177	3.48144	4.35343	3.40047	2.11912	1.66932	3.03355	3.64675	2.61919
NW_003377855.1	425687	425907	220	GNOMON-2309273:4	FBgn0024889	XM_393050	PREDICTED: karyopherin alpha1, transcript variant 1 (Kap-alpha1), mRNA	no		no		no		yes	1.13028	no		no		0.72144	0.680426	2.46513	2.60524	3.30809	4.13665	2.88509	1.79794	1.41631	2.24885	2.70343	1.94167
NW_003377855.1	426112	426306	194	GNOMON-2309273:3	FBgn0024889	XM_393050	PREDICTED: karyopherin alpha1, transcript variant 1 (Kap-alpha1), mRNA	no		no		no		yes	0.948193	no		no		0.382252	0.360521	1.30614	0	0	0	2.4142	1.50449	1.18515	1.57865	1.89776	1.36302
NW_003377855.1	426388	426594	206	GNOMON-2309273:2	FBgn0024889	XM_393050	PREDICTED: karyopherin alpha1, transcript variant 1 (Kap-alpha1), mRNA	no		no		no		yes	1.60556	no		no		2.30433	2.17333	7.8738	0.537139	0.682049	0.852879	3.23226	2.01429	1.58674	3.5789	4.30233	3.09004
NW_003377855.1	427739	428139	400	GNOMON-2309273:1		XM_393050	PREDICTED: karyopherin alpha1, transcript variant 1 (Kap-alpha1), mRNA	no		no		no		yes	4.02706	no		no		1.10154	1.03892	3.7639	0.784187	0.995746	1.24515	0.461185	0.287404	0.2264	1.2808	1.5397	1.10585
NW_003377855.1	463987	464073	86	GNOMON-289274:1				no		no		no		yes	2.51213	no		no		0.991722	0.935343	3.38867	1.60185	2.034	2.54345	3.56876	2.22399	1.75193	6.18268	7.43243	5.33816
NW_003377855.1	464389	464689	300	GNOMON-289274:2				no		no		no		yes	1.99496	no		no		2.05776	1.94077	7.03125	3.81063	4.83866	6.05058	2.40685	1.49991	1.18154	3.31131	3.98065	2.859
NW_003377855.1	465012	465367	355	GNOMON-289274:4				no		no		no		yes	6.21331	no		no		3.45736	3.26081	11.8136	8.3066	10.5476	13.1894	3.10973	1.93794	1.52659	13.3249	16.0183	11.5048
NW_003377855.1	466202	466558	356	GNOMON-289274:5				no		no		no		yes	2.89613	no		no		8.77615	8.27723	29.9877	14.1615	17.9819	22.4858	11.072	6.8999	5.43533	22.1136	26.5836	19.093
NW_003377855.1	467546	467875	329	GNOMON-289274:6				no		no		no		yes	1.39815	no		no		10.4293	9.83641	35.6365	11.914	15.1282	18.9173	23.6376	14.7306	11.6039	22.7915	27.3986	19.6783
NW_003377855.1	468061	468220	159	GNOMON-289274:7				no		no		no		yes	1.46421	no		no		9.5731	9.02887	32.7108	12.3835	15.7243	19.6627	15.081	9.39827	7.40341	15.2283	18.3066	13.1482
NW_003377855.1	468742	468935	193	GNOMON-289274:8				no		no		no		yes	1.64327	no		no		35.272	33.2668	120.523	35.7796	45.4322	56.8115	24.7738	15.4386	12.1616	28.0748	33.7498	24.24
NW_003377855.1	478547	479056	509	GNOMON-2409273:1		XM_623701	PREDICTED: tRNA-specific adenosine deaminase 1 (adat), mRNA	no		no		no		yes	1.67795	no		no		7.30832	6.89285	24.9722	8.28245	10.5169	13.151	14.0197	8.73685	6.88237	16.2231	19.5024	14.0071
NW_003377855.1	479249	479329	80	GNOMON-2409273:2		XM_623701	PREDICTED: tRNA-specific adenosine deaminase 1 (adat), mRNA	no		no		no		yes	1.23633	no		no		4.34053	4.09378	14.8314	2.66633	3.38566	4.23365	4.68979	2.92261	2.30226	3.99858	4.80685	3.4524
NW_003377855.1	479451	479558	107	GNOMON-2409273:3		XM_623701	PREDICTED: tRNA-specific adenosine deaminase 1 (adat), mRNA	no		no		no		yes	0.921878	no		no		27.7608	26.1826	94.8574	12.7106	16.1397	20.1821	28.0425	17.4756	13.7663	17.8282	21.4319	15.3929
NW_003377855.1	479630	479916	286	GNOMON-2409273:4		XM_623701	PREDICTED: tRNA-specific adenosine deaminase 1 (adat), mRNA	no		no		no		yes	1.12839	no		no		105.712	99.7019	361.212	70.2625	89.218	111.564	119.427	74.4253	58.6279	92.9348	111.72	80.2404
NW_003377855.1	480003	480204	201	GNOMON-2409273:5		XM_623701	PREDICTED: tRNA-specific adenosine deaminase 1 (adat), mRNA	no		no		no		yes	1.54311	no		no		37.9915	35.8317	129.815	21.6913	27.5432	34.4418	38.27	23.8493	18.7871	40.726	48.9583	35.1631
NW_003377855.1	480301	480733	432	GNOMON-2409273:6		XM_623701	PREDICTED: tRNA-specific adenosine deaminase 1 (adat), mRNA	no		no		no		yes	1.02849	no		no		168.055	158.501	574.236	104.018	132.08	165.161	239.304	149.13	117.476	169.733	204.043	146.549
NW_003377855.1	480337	481147	810	GNOMON-2403273:1	FBgn0028658	XM_001121963	PREDICTED: tRNA-specific adenosine deaminase 1-like (LOC726207), mRNA	no		no		no		yes	1.06672	no		no		425.563	401.37	1454.13	262.882	333.802	417.409	690.759	430.47	339.099	508.151	610.868	438.741
NW_003377855.1	481263	481514	251	GNOMON-2403273:2		XM_001121963	PREDICTED: tRNA-specific adenosine deaminase 1-like (LOC726207), mRNA	no		no		no		yes	1.28109	no		no		276.49	260.772	944.753	227.61	289.015	361.404	526.514	328.115	258.47	465.162	559.189	401.624
NW_003377855.1	481948	482422	474	GNOMON-2403273:3	FBgn0028658	XM_001121963	PREDICTED: tRNA-specific adenosine deaminase 1-like (LOC726207), mRNA	no		no		no		yes	1.4223	no		no		187.606	176.94	641.039	187.199	237.702	297.238	384.629	239.695	188.817	377.266	453.526	325.734
NW_003377855.1	482351	482562	211	GNOMON-2487273:8		XM_003249049	PREDICTED: probable RNA 3'-terminal phosphate cyclase-like protein-like (LOC100576850), mRNA	no		no		no		yes	0.937228	no		no		36.7569	34.6673	125.597	26.6459	33.8344	42.3088	52.1616	32.5063	25.6065	33.7141	40.5291	29.109
NW_003377855.1	482655	482759	104	GNOMON-2487273:7		XM_003249049	PREDICTED: probable RNA 3'-terminal phosphate cyclase-like protein-like (LOC100576850), mRNA	no		no		no		yes	0.844505	no		no		83.8178	79.0527	286.401	58.8071	74.6721	93.3749	111.578	69.5338	54.7746	64.9827	78.1182	56.1065
NW_003377855.1	482855	483005	150	GNOMON-2487273:6		XM_003249049	PREDICTED: probable RNA 3'-terminal phosphate cyclase-like protein-like (LOC100576850), mRNA	no		no		no		yes	0.99369	no		no		67.3216	63.4944	230.035	49.5933	62.9726	78.7451	97.8522	60.98	48.0364	67.0561	80.6107	57.8966
NW_003377855.1	483077	483112	35	GNOMON-2487273:5				no		no		no		yes	0.874364	no		no		9.04908	8.53464	30.9203	5.61327	7.12762	8.91285	12.3953	7.72458	6.08497	7.47424	8.98507	6.45331
NW_003377855.1	483182	483251	69	GNOMON-2487273:4		XM_003249049	PREDICTED: probable RNA 3'-terminal phosphate cyclase-like protein-like (LOC100576850), mRNA	no		no		no		yes	0.836606	no		no		30.0881	28.3776	102.81	23.9545	30.417	38.0354	44.3033	27.6091	21.7488	25.5607	30.7275	22.0693
NW_003377855.1	483332	483498	166	GNOMON-2487273:3	FBgn0020909	XM_003249049	PREDICTED: probable RNA 3'-terminal phosphate cyclase-like protein-like (LOC100576850), mRNA	no		no		no		yes	1.15172	no		no		39.6453	37.3915	135.466	25.6527	32.5733	40.7319	43.6551	27.2052	21.4307	34.6736	41.6824	29.9374
NW_003377855.1	483585	483824	239	GNOMON-2487273:2	FBgn0020909	XM_003249049	PREDICTED: probable RNA 3'-terminal phosphate cyclase-like protein-like (LOC100576850), mRNA	no		no		no		yes	1.39862	no		no		52.6233	49.6316	179.811	31.1847	39.5977	49.5156	49.815	31.044	24.4546	48.0481	57.7605	41.485
NW_003377855.1	483940	484222	282	GNOMON-2487273:1		XM_003249049	PREDICTED: probable RNA 3'-terminal phosphate cyclase-like protein-like (LOC100576850), mRNA	no		no		no		yes	1.85435	no		no		9.10906	8.59121	31.1252	6.74833	8.5689	10.7151	9.28435	5.78586	4.55776	11.873	14.2729	10.2512
NW_003377855.1	484619	484711	92	GNOMON-291274:1		XM_001122008	PREDICTED: UDP-N-acetylglucosamine transferase subunit ALG13 homolog (LOC726253), mRNA	no		no		no		yes	1.55611	no		no		8.06751	7.60887	27.5663	8.27258	10.5044	13.1354	10.9012	6.79345	5.35148	11.6985	14.0632	10.1005
NW_003377855.1	484826	485359	533	GNOMON-291274:2	FBgn0039639	XM_001122008	PREDICTED: UDP-N-acetylglucosamine transferase subunit ALG13 homolog (LOC726253), mRNA	no		no		no		yes	1.56305	no		no		81.1292	76.517	277.215	100.458	127.559	159.509	181.832	113.315	89.2627	196.002	235.621	169.229
NW_003377855.1	485132	485972	840	GNOMON-2457273:7		XM_623797	PREDICTED: succinyl coenzyme A synthetase alpha subunit (Scsalpha), mRNA	no		no		no		yes	1.22734	no		no		649.464	612.542	2219.19	487.248	618.699	773.662	645.078	402.003	316.674	546	656.368	471.42
NW_003377855.1	486055	486189	134	GNOMON-2457273:6		XM_623797	PREDICTED: succinyl coenzyme A synthetase alpha subunit (Scsalpha), mRNA	no		no		no		yes	0.756148	no		no		399.074	376.386	1363.62	244.278	310.179	387.868	315.055	196.338	154.663	164.29	197.499	141.849
NW_003377855.1	486346	486546	200	GNOMON-2457273:5	FBgn0004888	XM_623797	PREDICTED: succinyl coenzyme A synthetase alpha subunit (Scsalpha), mRNA	no		no		no		yes	0.897902	no		no		435.848	411.07	1489.27	275.242	349.497	437.034	219.203	136.604	107.608	135.735	163.172	117.194
NW_003377855.1	486615	486719	104	GNOMON-2457273:4	FBgn0004888	XM_623797	PREDICTED: succinyl coenzyme A synthetase alpha subunit (Scsalpha), mRNA	no		no		no		yes	0.861125	no		no		172.155	162.368	588.245	95.9654	121.855	152.376	86.623	53.9821	42.5239	51.4417	61.8401	44.4151
NW_003377855.1	486823	487044	221	GNOMON-2457273:3	FBgn0004888	XM_623797	PREDICTED: succinyl coenzyme A synthetase alpha subunit (Scsalpha), mRNA	no		no		no		yes	0.77896	no		no		294.507	277.764	1006.32	170.411	216.385	270.582	151.09	94.1571	74.1714	81.1648	97.5714	70.0782
NW_003377855.1	487115	487350	235	GNOMON-2457273:2	FBgn0004888	XM_623797	PREDICTED: succinyl coenzyme A synthetase alpha subunit (Scsalpha), mRNA	no		no		no		yes	0.845858	no		no		304.955	287.618	1042.02	192.155	243.995	305.107	171.246	106.718	84.0658	99.8925	120.085	86.2478
NW_003377855.1	488123	488316	193	GNOMON-2457273:1		XM_623797	PREDICTED: succinyl coenzyme A synthetase alpha subunit (Scsalpha), mRNA	no		no		no		yes	1.18553	no		no		23.0944	21.7815	78.9124	15.3683	19.5144	24.4021	10.964	6.83261	5.38233	8.96396	10.7759	7.73953
NW_003377855.1	488746	489177	431	GNOMON-2521273:1		XM_001122053	PREDICTED: hypothetical protein LOC726305 (LOC726305), mRNA	no		no		no		yes	0.543059	no		no		1.56224	1.47343	5.33811	1.30818	1.66111	2.07716	5.89333	3.67263	2.89308	2.20711	2.65325	1.90563
NW_003377855.1	490180	490465	285	GNOMON-2521273:3		XM_001122053	PREDICTED: hypothetical protein LOC726305 (LOC726305), mRNA	no		no		no		yes	1.78161	no		no		1.59466	1.504	5.44888	1.32394	1.68112	2.10218	2.41151	1.50281	1.18383	2.96291	3.56182	2.55819
NW_003377855.1	490948	491087	139	GNOMON-2521273:6		XM_001122053	PREDICTED: hypothetical protein LOC726305 (LOC726305), mRNA	no		no		no		yes	0.334483	no		no		1.65194	1.55803	5.6446	1.59025	2.01927	2.52503	1.3996	0.872212	0.687077	0.322846	0.388106	0.278747
NW_003377855.1	491154	491272	118	GNOMON-2521273:7		XM_001122053	PREDICTED: hypothetical protein LOC726305 (LOC726305), mRNA	no		no		no		yes	0.351694	no		no		0.804471	0.758737	2.74884	0.503125	0.638858	0.79887	1.32765	0.827368	0.651752	0.322006	0.387095	0.278022
NW_003377855.1	491553	491784	231	GNOMON-2521273:9		XM_001122053	PREDICTED: hypothetical protein LOC726305 (LOC726305), mRNA	no		no		no		yes	1.51025	no		no		2.98955	2.81959	10.2152	2.82021	3.58105	4.47798	3.73845	2.32974	1.83523	3.89364	4.68069	3.36179
NW_003377855.1	491910	492083	173	GNOMON-2521273:10		XM_001122053	PREDICTED: hypothetical protein LOC726305 (LOC726305), mRNA	no		no		no		yes	0.831461	no		no		1.90334	1.79514	6.50364	2.84364	3.6108	4.51518	4.52159	2.81779	2.21969	2.59268	3.11677	2.23854
NW_003377855.1	492208	492393	185	GNOMON-2521273:11		XM_001122053	PREDICTED: hypothetical protein LOC726305 (LOC726305), mRNA	no		no		no		yes	0.571381	no		no		8.35816	7.883	28.5595	3.95005	5.0157	6.27197	7.99507	4.9824	3.92484	3.15039	3.78721	2.72007
NW_003377855.1	492478	492557	79	GNOMON-2521273:12		XM_001122053	PREDICTED: hypothetical protein LOC726305 (LOC726305), mRNA	no		no		no		yes	0.638979	no		no		2.34288	2.20968	8.0055	1.77244	2.25061	2.81431	2.88235	1.79624	1.41497	1.27014	1.52688	1.09664
NW_003377855.1	492646	493923	1277	GNOMON-2521273:13	FBgn0037944	XM_001122053	PREDICTED: hypothetical protein LOC726305 (LOC726305), mRNA	no		no		no		yes	1.08014	no		no		86.2805	81.3755	294.816	63.2867	80.3602	100.488	118.025	73.5515	57.9395	87.9166	105.688	75.9078
NW_003377856.1	378	436	58	GNOMON-94024:8				no		no		no		yes	1.02694	no		no		0.383522	0.361719	1.31048	0	0	0	0.46193	0.287867	0.226765	0.327143	0.393271	0.282458
NW_003377856.1	651	969	318	GNOMON-94024:7		XM_001122629	PREDICTED: cortex (cort), mRNA	no		no		no		yes	0.888152	no		no		9.65733	9.10831	32.9986	4.48501	5.69498	7.12138	17.375	10.8278	8.52951	10.6421	12.7933	9.18846
NW_003377856.1	2439	2655	216	GNOMON-94024:6		XM_001122629	PREDICTED: cortex (cort), mRNA	no		no		no		yes	2.97318	no		no		0.347223	0.327483	1.18644	0	0	0	0.480909	0.299695	0.236082	0.986055	1.18537	0.851365
NW_003377856.1	3858	4017	159	GNOMON-94024:5		XM_001122629	PREDICTED: cortex (cort), mRNA	no		no		no		yes	3.10106	no		no		0	0	0	0.25515	0.323984	0.405131	0.461057	0.287323	0.226336	0.986009	1.18532	0.851326
NW_003377856.1	4080	4235	155	GNOMON-94024:4		XM_001122629	PREDICTED: cortex (cort), mRNA	no		no		no		yes	1.96976	no		no		0	0	0	0	0	0	0.487411	0.303747	0.239274	0.662101	0.795937	0.571662
NW_003377856.1	5569	5857	288	GNOMON-94024:3		XM_001122629	PREDICTED: cortex (cort), mRNA	no		no		no		yes	1.02154	no		no		1.02287	0.964722	3.49511	0.782809	0.993996	1.24296	0.907123	0.565305	0.445314	0.639057	0.768235	0.551766
NW_003377856.1	10316	10534	218	GNOMON-94024:2		XM_001122629	PREDICTED: cortex (cort), mRNA	no		no		no		yes	1.92749	no		no		0	0	0	0.513111	0.651538	0.814727	0.486921	0.303441	0.239033	0.647242	0.778074	0.558832
NW_003377856.1	46426	46586	160	GNOMON-23:1				no		no		no		yes	0.544309	no		no		0.343889	0.324339	1.17505	0.254514	0.323178	0.404123	3.46318	2.1582	1.7001	1.29998	1.56276	1.12241
NW_003377856.1	46867	47530	663	GNOMON-23:2				no		no		no		yes	0.791176	no		no		2.32605	2.19381	7.948	1.74308	2.21333	2.7677	5.40848	3.37048	2.65507	2.95097	3.54748	2.54789
NW_003377856.1	47620	47798	178	GNOMON-23:3				no		no		no		yes	0.171184	no		no		0.718743	0.677883	2.45591	0	0	0	2.77106	1.72688	1.36033	0.327133	0.393259	0.282448
NW_003377856.1	47874	48032	158	GNOMON-23:4				no		no		no		yes	1.52422	no		no		0.382854	0.361089	1.3082	0	0	0	0.937831	0.584442	0.460389	0.985797	1.18506	0.851143
NW_003377856.1	211382	211915	533	GNOMON-94024:1		XM_001122629	PREDICTED: cortex (cort), mRNA	no		no		no		yes	1.77816	no		no		4.23897	3.99798	14.4844	2.29402	2.9129	3.64249	3.60925	2.24923	1.77181	4.42591	5.32055	3.82136
NW_003377856.1	212880	213905	1025	GNOMON-100023:12		XM_392167	PREDICTED: poly(A)-specific ribonuclease PARN-like (LOC408626), mRNA	no		no		no		yes	1.6108	no		no		144.175	135.978	492.638	121.315	154.043	192.626	168.942	105.282	82.935	187.67	225.605	162.035
NW_003377856.1	216071	217046	975	GNOMON-100023:11		XM_392167	PREDICTED: poly(A)-specific ribonuclease PARN-like (LOC408626), mRNA	no		no		no		yes	0.594501	no		no		3.18729	3.00609	10.8908	6.79798	8.63195	10.794	11.7311	7.31065	5.7589	4.8096	5.7818	4.15263
NW_003377856.1	222167	222530	363	GNOMON-8023:1				no		no		no		yes	1.98278	no		no		1.02713	0.968734	3.50964	1.25774	1.59705	1.99706	0.951367	0.592877	0.467033	1.30089	1.56384	1.12319
NW_003377856.1	222772	223289	517	GNOMON-8023:2				no		no		no		yes	1.53465	no		no		4.00206	3.77454	13.6748	3.04433	3.86564	4.83385	4.33952	2.70432	2.1303	4.59268	5.52103	3.96534
NW_003377856.1	225388	225577	189	GNOMON-100023:10		XM_392167	PREDICTED: poly(A)-specific ribonuclease PARN-like (LOC408626), mRNA	no		no		no		yes	0.691157	no		no		8.66978	8.17691	29.6242	10.7955	13.7079	17.1413	8.94793	5.57621	4.39261	4.26497	5.12708	3.6824
NW_003377856.1	225858	225913	55	GNOMON-100023:8				no		no		no		yes	1.0367	no		no		0.349502	0.329633	1.19423	0.513036	0.651443	0.814607	0.462131	0.287993	0.226864	0.330395	0.397181	0.285265
NW_003377856.1	225991	226060	69	GNOMON-100023:7		XM_392167	PREDICTED: poly(A)-specific ribonuclease PARN-like (LOC408626), mRNA	no		no		no		yes	2.95869	no		no		0	0	0	0	0	0	0.487411	0.303747	0.239274	0.994515	1.19554	0.85867
NW_003377856.1	226133	226359	226	GNOMON-100023:6		XM_392167	PREDICTED: poly(A)-specific ribonuclease PARN-like (LOC408626), mRNA	no		no		no		yes	1.28626	no		no		2.16033	2.03751	7.38173	1.83732	2.333	2.91734	3.7707	2.34984	1.85107	3.34477	4.02088	2.88789
NW_003377856.1	226443	226564	121	GNOMON-100023:5		XM_392167	PREDICTED: poly(A)-specific ribonuclease PARN-like (LOC408626), mRNA	no		no		no		yes	2.01736	no		no		0.779415	0.735106	2.66323	1.55358	1.9727	2.4668	0.479822	0.299018	0.235549	0.667543	0.802479	0.576361
NW_003377856.1	226644	226926	282	GNOMON-100023:4		XM_392167	PREDICTED: poly(A)-specific ribonuclease PARN-like (LOC408626), mRNA	no		no		no		yes	0.613217	no		no		4.74537	4.47559	16.2147	7.41996	9.42172	11.7815	12.6721	7.89704	6.22082	5.35893	6.44218	4.62693
NW_003377856.1	226994	227269	275	GNOMON-100023:3		XM_392167	PREDICTED: poly(A)-specific ribonuclease PARN-like (LOC408626), mRNA	no		no		no		yes	0.738308	no		no		3.44227	3.24658	11.7621	3.92089	4.97868	6.22567	11.3605	7.07971	5.57698	5.78433	6.95357	4.99423
NW_003377856.1	227355	227568	213	GNOMON-100023:2		XM_392167	PREDICTED: poly(A)-specific ribonuclease PARN-like (LOC408626), mRNA	no		no		no		yes	1.95293	no		no		0.552266	0.52087	1.88707	3.01427	3.82746	4.78611	1.6994	1.05904	0.83425	2.28875	2.7514	1.97612
NW_003377856.1	229547	229718	171	GNOMON-100023:1		XM_392167	PREDICTED: poly(A)-specific ribonuclease PARN-like (LOC408626), mRNA	no		no		no		yes	1.61859	no		no		0.60437	0.570012	2.0651	2.05594	2.61059	3.26446	2.84596	1.77356	1.39711	3.17675	3.81889	2.74282
NW_003377856.1	261291	261709	418	GNOMON-288023:1		XM_003249053	PREDICTED: hypothetical protein LOC100577807 (LOC100577807), mRNA	no		no		no		yes	0.838489	no		no		1.69873	1.60216	5.80447	1.53238	1.94578	2.43314	4.96143	3.09189	2.43561	2.86894	3.44886	2.47706
NW_003377856.1	261823	262167	344	GNOMON-288023:2		XM_003249053	PREDICTED: hypothetical protein LOC100577807 (LOC100577807), mRNA	no		no		no		yes	0.445625	no		no		1.9826	1.86989	6.77447	2.5312	3.21407	4.01908	4.23441	2.63882	2.07871	1.3013	1.56435	1.12355
NW_003377856.1	308577	309907	1330	GNOMON-336023:2		XR_119714	PREDICTED: hypothetical LOC100577848, transcript variant 1 (LOC100577848), miscRNA	no		no		no		yes	1.62194	no		no		58.4463	55.1237	199.708	37.0953	47.1029	58.9005	29.8953	18.6303	14.6758	33.439	40.1983	28.8714
NW_003377856.1	310002	310242	240	GNOMON-336023:1		XR_119714	PREDICTED: hypothetical LOC100577848, transcript variant 1 (LOC100577848), miscRNA	no		no		no		yes	0.971198	no		no		1.74671	1.64741	5.96842	1.03152	1.30981	1.63787	2.3842	1.4858	1.17042	1.59686	1.91965	1.37874
NW_003377856.1	318980	319128	148	GNOMON-96024:2				no		no		no		yes	0.795277	no		no		0.199344	0.188012	0.68115	0.783086	0.994348	1.2434	1.75247	1.09211	0.860303	0.961139	1.15542	0.829853
NW_003377856.1	320138	320546	408	GNOMON-96024:3				no		no		no		yes	2.42179	no		no		0	0	0	1.06151	1.34788	1.68548	0.972918	0.606307	0.477613	1.62491	1.95337	1.40296
NW_003377856.1	320803	320990	187	GNOMON-368023:1		XM_001122602	PREDICTED: cubilin-like (LOC726886), mRNA	no		no		no		yes	0.473893	no		no		0	0	0	0.264302	0.335606	0.419664	0.986623	0.614848	0.484341	0.32244	0.387617	0.278396
NW_003377856.1	323501	324025	524	GNOMON-368023:2		XM_001122602	PREDICTED: cubilin-like (LOC726886), mRNA	no		no		no		yes	0.553776	no		no		1.18299	1.11574	4.04223	1.63125	2.07132	2.59012	3.43498	2.14062	1.68626	1.31182	1.57699	1.13263
NW_003377856.1	325091	326134	1043	GNOMON-368023:3		XM_001122602	PREDICTED: cubilin-like (LOC726886), mRNA	no		no		no		yes	1.45495	no		no		12.8839	12.1515	44.0239	12.6668	16.0841	20.1126	17.2698	10.7623	8.4779	17.3282	20.8308	14.9612
NW_003377856.1	329230	329459	229	GNOMON-388023:1		XM_624067	PREDICTED: receptor expression-enhancing protein 5-like (LOC551678), mRNA	no		no		no		yes	0.690635	no		no		1908.59	1800.08	6521.56	1066.59	1354.33	1693.55	2808.88	1750.45	1378.9	1337.82	1608.25	1155.08
NW_003377856.1	329850	330082	232	GNOMON-388023:2	FBgn0033906	XM_624067	PREDICTED: receptor expression-enhancing protein 5-like (LOC551678), mRNA	no		no		no		yes	0.753117	no		no		2529.12	2385.34	8641.9	1320.41	1676.63	2096.57	3247.82	2023.99	1594.38	1686.83	2027.8	1456.42
NW_003377856.1	330166	330301	135	GNOMON-388023:3		XM_624067	PREDICTED: receptor expression-enhancing protein 5-like (LOC551678), mRNA	no		no		no		yes	0.669783	no		no		1269.1	1196.95	4336.45	711.959	904.032	1130.46	1895.81	1181.44	930.666	875.678	1052.69	756.066
NW_003377856.1	330376	331115	739	GNOMON-388023:4		XM_624067	PREDICTED: receptor expression-enhancing protein 5-like (LOC551678), mRNA	no		no		no		yes	1.19275	no		no		273.521	257.971	934.607	180.284	228.922	286.259	381.877	237.98	187.467	314.115	377.61	271.209
NW_003377856.1	332454	332615	161	GNOMON-100024:1		XM_625257	PREDICTED: hypothetical protein LOC551646 (LOC551646), mRNA	no		no		no		yes	1.23671	no		no		7.0003	6.60234	23.9197	5.05893	6.42374	8.03267	10.8559	6.76522	5.32924	9.25871	11.1302	7.99402
NW_003377856.1	332833	333163	330	GNOMON-100024:2		XM_625257	PREDICTED: hypothetical protein LOC551646 (LOC551646), mRNA	no		no		no		yes	1.58004	no		no		19.8111	18.6849	67.6937	20.4916	26.0199	32.537	20.4713	12.7574	10.0495	22.3063	26.8153	19.2594
NW_003377856.1	333240	333517	277	GNOMON-100024:3		XM_625257	PREDICTED: hypothetical protein LOC551646 (LOC551646), mRNA	no		no		no		yes	1.32422	no		no		13.7779	12.9946	47.0785	9.9041	12.576	15.7259	27.0378	16.8496	13.2731	24.6916	29.6827	21.3189
NW_003377856.1	333624	333734	110	GNOMON-100024:4		XM_625257	PREDICTED: hypothetical protein LOC551646 (LOC551646), mRNA	no		no		no		yes	1.97161	no		no		1.31848	1.24352	4.50518	0.504271	0.640314	0.800691	0.480444	0.299406	0.235854	0.653251	0.785297	0.56402
NW_003377856.1	342466	342784	318	GNOMON-100024:5		XM_625257	PREDICTED: hypothetical protein LOC551646 (LOC551646), mRNA	no		no		no		yes	0.705985	no		no		6.59611	6.22113	22.5386	3.66246	4.65052	5.81532	9.6	5.98257	4.71272	4.67394	5.61872	4.03551
NW_003377856.1	342865	343139	274	GNOMON-100024:6		XM_625257	PREDICTED: hypothetical protein LOC551646 (LOC551646), mRNA	no		no		no		yes	2.47423	no		no		2.75611	2.59943	9.4175	4.35982	5.53602	6.92261	5.19622	3.2382	2.55086	8.86632	10.6585	7.65524
NW_003377856.1	343225	343335	110	GNOMON-100024:7		XM_625257	PREDICTED: hypothetical protein LOC551646 (LOC551646), mRNA	no		no		no		yes	1.99526	no		no		2.45927	2.31946	8.4032	3.59795	4.56861	5.71289	2.70225	1.684	1.32656	3.71827	4.46987	3.21038
NW_003377856.1	343523	345912	2389	GNOMON-100024:8		XM_625257	PREDICTED: hypothetical protein LOC551646 (LOC551646), mRNA	no		no		no		yes	1.49499	no		no		584.639	551.402	1997.68	742.883	943.298	1179.56	1000.3	623.373	491.057	1031.3	1239.77	890.433
NW_003377856.1	346226	348208	1982	GNOMON-454023:9		XM_394242	PREDICTED: hypothetical protein LOC410766 (LOC410766), mRNA	no		no		no		yes	1.19751	no		no		754.332	711.448	2577.52	620.528	787.935	985.286	1043.98	650.591	512.497	862.156	1036.43	744.391
NW_003377856.1	346558	346740	182	GNOMON-100024:9		XM_394242	PREDICTED: hypothetical protein LOC410766 (LOC410766), mRNA	no		no		no		yes	1.31506	no		no		26.0141	24.5352	88.8889	55.8594	70.9292	88.6946	67.7032	42.1916	33.236	61.4005	73.8119	53.0136
NW_003377856.1	348282	348675	393	GNOMON-454023:8	FBgn0035707	XM_394242	PREDICTED: hypothetical protein LOC410766 (LOC410766), mRNA	no		no		no		yes	0.969311	no		no		701.146	661.286	2395.78	477.953	606.895	758.902	842.686	525.149	413.681	563.307	677.173	486.363
NW_003377856.1	348765	349015	250	GNOMON-454023:7	FBgn0035707	XM_394242	PREDICTED: hypothetical protein LOC410766 (LOC410766), mRNA	no		no		no		yes	0.908343	no		no		285.326	269.105	974.945	178.559	226.731	283.519	318.864	198.711	156.533	199.743	240.119	172.459
NW_003377856.1	349078	349222	144	GNOMON-454023:6	FBgn0035707	XM_394242	PREDICTED: hypothetical protein LOC410766 (LOC410766), mRNA	no		no		no		yes	1.08906	no		no		87.7444	82.7561	299.818	51.7436	65.7031	82.1595	82.4455	51.3788	40.4732	61.9206	74.4371	53.4626
NW_003377856.1	349309	349534	225	GNOMON-454023:5	FBgn0035707	XM_394242	PREDICTED: hypothetical protein LOC410766 (LOC410766), mRNA	no		no		no		yes	0.981869	no		no		157.938	148.959	539.666	98.0669	124.523	155.712	160.316	99.9063	78.7003	108.554	130.497	93.7263
NW_003377856.1	349618	349816	198	GNOMON-454023:4		XM_394242	PREDICTED: hypothetical protein LOC410766 (LOC410766), mRNA	no		no		no		yes	0.944268	no		no		128.262	120.971	438.266	62.5724	79.4532	99.3536	122.264	76.1927	60.0202	79.6175	95.7113	68.7423
NW_003377856.1	349877	350123	246	GNOMON-454023:3		XM_394242	PREDICTED: hypothetical protein LOC410766 (LOC410766), mRNA	no		no		no		yes	1.06716	no		no		116.817	110.176	399.158	56.9139	72.2682	90.369	100.39	62.5616	49.2824	73.882	88.8164	63.7902
NW_003377856.1	350200	350378	178	GNOMON-454023:2		XM_394242	PREDICTED: hypothetical protein LOC410766 (LOC410766), mRNA	no		no		no		yes	0.900048	no		no		86.2705	81.366	294.782	40.7325	51.7213	64.6758	80.3421	50.068	39.4406	49.8684	59.9487	43.0567
NW_003377856.1	350443	350554	111	GNOMON-454023:1		XM_394242	PREDICTED: hypothetical protein LOC410766 (LOC410766), mRNA	no		no		no		yes	0.819167	no		no		28.0649	26.4694	95.8964	13.0227	16.5359	20.6776	30.603	19.0713	15.0233	17.2883	20.7829	14.9268
NW_003377856.1	372045	372404	359	GNOMON-524023:1		XM_003249054	PREDICTED: BTB/POZ domain-containing protein 3-like (LOC100578031), mRNA	no		no		no		yes	1.37982	no		no		1.26091	1.18923	4.30847	0	0	0	2.45068	1.52723	1.20306	2.33199	2.80337	2.01345
NW_003377856.1	373584	373756	172	GNOMON-524023:3		XM_003249054	PREDICTED: BTB/POZ domain-containing protein 3-like (LOC100578031), mRNA	no		no		no		yes	2.01087	no		no		0	0	0	0	0	0	0.93811	0.584615	0.460526	1.30093	1.5639	1.12323
NW_003377856.1	374467	374723	256	GNOMON-524023:4		XM_003249054	PREDICTED: BTB/POZ domain-containing protein 3-like (LOC100578031), mRNA	no		no		no		yes	0.468398	no		no		0.69336	0.653942	2.36918	0.812468	1.03166	1.29005	3.0877	1.9242	1.51577	0.997392	1.199	0.861154
NW_003377856.1	375055	375449	394	GNOMON-524023:5		XM_003249054	PREDICTED: BTB/POZ domain-containing protein 3-like (LOC100578031), mRNA	no		no		no		yes	1.18034	no		no		7.86163	7.4147	26.8628	14.4178	18.3074	22.8928	22.6567	14.1193	11.1224	18.4426	22.1705	15.9234
NW_003377856.1	376391	377442	1051	GNOMON-524023:6		XM_003249054	PREDICTED: BTB/POZ domain-containing protein 3-like (LOC100578031), mRNA	no		no		no		yes	0.994997	no		no		18.185	17.1512	62.1372	21.6121	27.4427	34.3161	30.0043	18.6982	14.7293	20.5883	24.75	17.7761
NW_003377856.1	381522	381657	135	GNOMON-500023:1		XM_003249056	PREDICTED: arrest defective 1, transcript variant 2 (Ard1), mRNA	no		no		no		yes	1.10271	no		no		15.4315	14.5543	52.7288	9.41387	11.9536	14.9475	14.2899	8.90527	7.01505	10.8669	13.0635	9.38256
NW_003377856.1	381552	381657	105	GNOMON-502023:1		XM_003249057	PREDICTED: arrest defective 1, transcript variant 3 (Ard1), mRNA	no		no		no		yes	1.01169	no		no		14.8062	13.9645	50.5922	9.19508	11.6757	14.6001	13.7497	8.5686	6.74984	9.59303	11.5321	8.28268
NW_003377856.1	381567	381657	90	GNOMON-504023:1		XM_003249058	PREDICTED: arrest defective 1, transcript variant 4 (Ard1), mRNA	no		no		no		yes	0.911535	no		no		13.9686	13.1745	47.7301	8.49236	10.7834	13.4843	13.7496	8.56856	6.74981	8.64333	10.3905	7.46271
NW_003377856.1	381752	382162	410	GNOMON-496023:1		XM_003249055	PREDICTED: arrest defective 1, transcript variant 1 (Ard1), mRNA	no		no		no		yes	1.17318	no		no		166.172	156.725	567.802	86.2378	109.503	136.93	48.9318	30.4935	24.021	39.5887	47.5911	34.1811
NW_003377856.1	381796	382055	259	GNOMON-514023:3		XM_003249055	PREDICTED: arrest defective 1, transcript variant 1 (Ard1), mRNA	no		no		no		yes	1.04662	no		no		130.145	122.746	444.699	65.8196	83.5764	104.51	37.8602	23.5939	18.5859	27.3268	32.8506	23.5941
NW_003377856.1	381900	382051	151	GNOMON-598023:2		XM_003249055	PREDICTED: arrest defective 1, transcript variant 1 (Ard1), mRNA	no		no		no		yes	0.933569	no		no		92.882	87.6017	317.374	51.5991	65.5196	81.9301	30.3553	18.9169	14.9017	19.5433	23.4937	16.8738
NW_003377856.1	381941	382162	221	GNOMON-502023:2		XM_003249055	PREDICTED: arrest defective 1, transcript variant 1 (Ard1), mRNA	no		no		no		yes	1.1407	no		no		108.379	102.218	370.327	64.2708	81.6099	102.05	36.1351	22.5189	17.739	28.4262	34.1722	24.5434
NW_003377856.1	381969	382162	193	GNOMON-506023:3		XM_003249055	PREDICTED: arrest defective 1, transcript variant 1 (Ard1), mRNA	no		no		no		yes	1.19014	no		no		89.6599	84.5627	306.364	56.1004	71.2352	89.0773	30.1765	18.8055	14.8139	24.7677	29.7742	21.3846
NW_003377856.1	381989	382162	173	GNOMON-504023:2		XM_003249055	PREDICTED: arrest defective 1, transcript variant 1 (Ard1), mRNA	no		no		no		yes	1.24108	no		no		77.5455	73.1371	264.969	49.0483	62.2805	77.8797	25.4438	15.8562	12.4906	21.7771	26.1791	18.8025
NW_003377856.1	382002	382162	160	GNOMON-508023:3		XM_003249055	PREDICTED: arrest defective 1, transcript variant 1 (Ard1), mRNA	no		no		no		yes	1.29627	no		no		70.1241	66.1375	239.611	43.4994	55.2347	69.0691	22.8747	14.2552	11.2294	20.4488	24.5822	17.6556
NW_003377856.1	382515	383776	1261	GNOMON-598023:1		XM_003249055	PREDICTED: arrest defective 1, transcript variant 1 (Ard1), mRNA	no		no		no		yes	0.955545	no		no		2851.91	2689.78	9744.85	1860.14	2361.97	2953.56	3528.4	2198.84	1732.12	2325.12	2795.11	2007.52
NW_003377856.1	382517	384529	2012	GNOMON-496023:2		XM_003249055	PREDICTED: arrest defective 1, transcript variant 1 (Ard1), mRNA	no		no		no		yes	0.958219	no		no		2866.73	2703.76	9795.5	1877.47	2383.98	2981.08	3566.45	2222.55	1750.8	2356.77	2833.16	2034.85
NW_003377856.1	382517	384529	2012	GNOMON-500023:2		XM_003249055	PREDICTED: arrest defective 1, transcript variant 1 (Ard1), mRNA	no		no		no		yes	0.958219	no		no		2866.73	2703.76	9795.5	1877.47	2383.98	2981.08	3566.45	2222.55	1750.8	2356.77	2833.16	2034.85
NW_003377856.1	382517	384529	2012	GNOMON-502023:3		XM_003249055	PREDICTED: arrest defective 1, transcript variant 1 (Ard1), mRNA	no		no		no		yes	0.958219	no		no		2866.73	2703.76	9795.5	1877.47	2383.98	2981.08	3566.45	2222.55	1750.8	2356.77	2833.16	2034.85
NW_003377856.1	382517	384529	2012	GNOMON-504023:3		XM_003249055	PREDICTED: arrest defective 1, transcript variant 1 (Ard1), mRNA	no		no		no		yes	0.958219	no		no		2866.73	2703.76	9795.5	1877.47	2383.98	2981.08	3566.45	2222.55	1750.8	2356.77	2833.16	2034.85
NW_003377856.1	382517	384529	2012	GNOMON-506023:4		XM_003249055	PREDICTED: arrest defective 1, transcript variant 1 (Ard1), mRNA	no		no		no		yes	0.958219	no		no		2866.73	2703.76	9795.5	1877.47	2383.98	2981.08	3566.45	2222.55	1750.8	2356.77	2833.16	2034.85
NW_003377856.1	382517	384529	2012	GNOMON-508023:4		XM_003249055	PREDICTED: arrest defective 1, transcript variant 1 (Ard1), mRNA	no		no		no		yes	0.958219	no		no		2866.73	2703.76	9795.5	1877.47	2383.98	2981.08	3566.45	2222.55	1750.8	2356.77	2833.16	2034.85
NW_003377856.1	382517	384529	2012	GNOMON-514023:4		XM_003249055	PREDICTED: arrest defective 1, transcript variant 1 (Ard1), mRNA	no		no		no		yes	0.958219	no		no		2866.73	2703.76	9795.5	1877.47	2383.98	2981.08	3566.45	2222.55	1750.8	2356.77	2833.16	2034.85
NW_003377856.1	384471	387151	2680	GNOMON-590023:9	FBgn0035101	NM_001204751	neural precursor cell expressed, developmentally down-regulated gene 9 (Nedd9), mRNA	no		no		no		yes	1.00112	no		no		82.6429	77.9447	282.387	84.6495	107.486	134.408	115.004	71.6687	56.4564	79.3987	95.4482	68.5533
NW_003377856.1	388515	388871	356	GNOMON-590023:8	FBgn0035101	NM_001204751	neural precursor cell expressed, developmentally down-regulated gene 9 (Nedd9), mRNA	no		no		no		yes	0.720634	no		no		0.71601	0.675305	2.44657	1.21516	1.54298	1.92945	1.32088	0.823151	0.64843	0.656438	0.789129	0.566773
NW_003377856.1	390612	390964	352	GNOMON-590023:6		NM_001204751	neural precursor cell expressed, developmentally down-regulated gene 9 (Nedd9), mRNA	no		no		no		yes	2.00447	no		no		0	0	0	0.260095	0.330264	0.412984	0.46193	0.287867	0.226765	0.638544	0.767618	0.551323
NW_003377856.1	501557	501957	400	GNOMON-590023:1		NM_001204751	neural precursor cell expressed, developmentally down-regulated gene 9 (Nedd9), mRNA	no		no		no		yes	1.03201	no		no		0	0	0	1.34567	1.70871	2.13668	1.80651	1.12579	0.88683	1.2857	1.54559	1.11008
NW_003377856.1	510468	510572	104	GNOMON-102024:2		XM_003249050	PREDICTED: hypothetical protein LOC100577609 (LOC100577609), mRNA	no		no		no		yes	0.515398	no		no		1.7623	1.66211	6.0217	1.05861	1.3442	1.68088	4.68949	2.92242	2.30211	1.6668	2.00373	1.43913
NW_003377856.1	510696	510755	59	GNOMON-102024:3				no		no		no		yes	1.38506	no		no		0.720174	0.679232	2.4608	0.795372	1.00995	1.26291	1.39758	0.870949	0.686082	1.33494	1.60478	1.1526
NW_003377856.1	510949	511213	264	GNOMON-102024:4		XM_003249050	PREDICTED: hypothetical protein LOC100577609 (LOC100577609), mRNA	no		no		no		yes	0.704828	no		no		2.46216	2.32218	8.41307	1.52028	1.93042	2.41392	3.4257	2.13485	1.68171	1.66514	2.00172	1.43769
NW_003377856.1	511916	513906	1990	GNOMON-668023:3	FBgn0043842	XM_001122476	PREDICTED: Yeti protein (Yeti), mRNA	no		no		no		yes	0.769378	no		no		165.307	155.909	564.846	139.928	177.678	222.18	277.109	172.69	136.035	147.03	176.751	126.947
NW_003377856.1	512624	512639	15	GNOMON-102024:7				no		no		no		yes	1.02226	no		no		0.556311	0.524685	1.90089	0.264042	0.335276	0.419251	0.938531	0.584878	0.460732	0.661645	0.795389	0.571269
NW_003377856.1	514009	514408	399	GNOMON-668023:2		XM_001122476	PREDICTED: Yeti protein (Yeti), mRNA	no		no		no		yes	0.825361	no		no		26.5289	25.0207	90.6479	28.5737	36.2823	45.3698	38.615	24.0643	18.9564	21.9794	26.4223	18.9772
NW_003377856.1	516457	516527	70	GNOMON-638023:1		XM_003249062	PREDICTED: transcription factor 21-like (LOC100578334), mRNA	no		no		no		yes	2.10159	no		no		0.6501	0.613142	2.22136	1.21389	1.54137	1.92743	0.896971	0.558979	0.44033	1.3	1.56278	1.12243
NW_003377856.1	516769	517092	323	GNOMON-638023:2		XM_003249062	PREDICTED: transcription factor 21-like (LOC100578334), mRNA	no		no		no		yes	0.488219	no		no		0.349041	0.329198	1.19266	0.771883	0.980122	1.22561	1.92183	1.19765	0.94344	0.647061	0.777857	0.558676
NW_003377856.1	518131	518706	575	GNOMON-638023:3		XM_003249062	PREDICTED: transcription factor 21-like (LOC100578334), mRNA	no		no		no		yes	2.12237	no		no		3.14924	2.97021	10.7608	4.65146	5.90634	7.38568	5.33939	3.32742	2.62115	7.815	9.39471	6.74752
NW_003377856.1	519890	520300	410	GNOMON-104024:5		XM_003249051	PREDICTED: hypothetical protein LOC100577650 (LOC100577650), mRNA	no		no		no		yes	0.626133	no		no		58.4959	55.1704	199.878	20.8543	26.4804	33.1128	73.4036	45.744	36.0344	31.6957	38.1026	27.3663
NW_003377856.1	520646	520719	73	GNOMON-104024:4		XM_003249051	PREDICTED: hypothetical protein LOC100577650 (LOC100577650), mRNA	no		no		no		yes	1.16189	no		no		6.84524	6.45609	23.3899	3.60621	4.5791	5.72601	12.2177	7.6139	5.99778	9.78979	11.7687	8.45257
NW_003377856.1	561991	564771	2780	GNOMON-718023:4	FBgn0261243	XM_394245	PREDICTED: puromycin sensitive aminopeptidase, transcript variant 1 (Psa), mRNA	no		no		no		yes	0.928479	no		no		888.854	838.323	3037.17	828.576	1052.11	1315.63	1949.95	1215.18	957.246	1248.57	1500.95	1078.02
NW_003377856.1	564937	565087	150	GNOMON-718023:3	FBgn0261243	XM_394245	PREDICTED: puromycin sensitive aminopeptidase, transcript variant 1 (Psa), mRNA	no		no		no		yes	1.57659	no		no		0	0	0	0.758792	0.9635	1.20482	1.80156	1.12271	0.884401	1.95878	2.35472	1.69122
NW_003377856.1	565411	565655	244	GNOMON-718023:2	FBgn0261243	XM_394245	PREDICTED: puromycin sensitive aminopeptidase, transcript variant 1 (Psa), mRNA	no		no		no		yes	0.878962	no		no		0.424115	0.400004	1.44918	0.537712	0.682777	0.853789	4.89052	3.0477	2.4008	2.96443	3.56366	2.55951
NW_003377856.1	566041	566440	399	GNOMON-718023:1		XM_394245	PREDICTED: puromycin sensitive aminopeptidase, transcript variant 1 (Psa), mRNA	no		no		no		yes	1.60686	no		no		8.27072	7.80053	28.2607	9.01956	11.4529	14.3214	15.415	9.6064	7.56735	17.082	20.535	14.7487
NW_003377856.1	643554	645095	1541	GNOMON-962023:2		XR_119721	PREDICTED: hypothetical LOC100578469, transcript variant 3 (LOC100578469), miscRNA	no		no		no		yes	2.25581	no		no		5.32635	5.02355	18.1999	4.89092	6.2104	7.76589	4.96201	3.09225	2.43589	7.71927	9.27963	6.66486
NW_003377856.1	643554	645095	1541	GNOMON-964023:3		XR_119721	PREDICTED: hypothetical LOC100578469, transcript variant 3 (LOC100578469), miscRNA	no		no		no		yes	2.25581	no		no		5.32635	5.02355	18.1999	4.89092	6.2104	7.76589	4.96201	3.09225	2.43589	7.71927	9.27963	6.66486
NW_003377856.1	643554	645095	1541	GNOMON-966023:3		XR_119721	PREDICTED: hypothetical LOC100578469, transcript variant 3 (LOC100578469), miscRNA	no		no		no		yes	2.25581	no		no		5.32635	5.02355	18.1999	4.89092	6.2104	7.76589	4.96201	3.09225	2.43589	7.71927	9.27963	6.66486
NW_003377856.1	643554	645095	1541	GNOMON-968023:3		XR_119721	PREDICTED: hypothetical LOC100578469, transcript variant 3 (LOC100578469), miscRNA	no		no		no		yes	2.25581	no		no		5.32635	5.02355	18.1999	4.89092	6.2104	7.76589	4.96201	3.09225	2.43589	7.71927	9.27963	6.66486
NW_003377856.1	677219	677376	157	GNOMON-964023:2		XR_119721	PREDICTED: hypothetical LOC100578469, transcript variant 3 (LOC100578469), miscRNA	no		no		no		yes	1.02829	no		no		1.0326	0.973893	3.52833	0.260137	0.330316	0.41305	0.461387	0.287529	0.226499	0.327189	0.393326	0.282497
NW_003377856.1	677219	677376	157	GNOMON-966023:2		XR_119721	PREDICTED: hypothetical LOC100578469, transcript variant 3 (LOC100578469), miscRNA	no		no		no		yes	1.02829	no		no		1.0326	0.973893	3.52833	0.260137	0.330316	0.41305	0.461387	0.287529	0.226499	0.327189	0.393326	0.282497
NW_003377856.1	677219	677376	157	GNOMON-968023:2		XR_119721	PREDICTED: hypothetical LOC100578469, transcript variant 3 (LOC100578469), miscRNA	no		no		no		yes	1.02829	no		no		1.0326	0.973893	3.52833	0.260137	0.330316	0.41305	0.461387	0.287529	0.226499	0.327189	0.393326	0.282497
NW_003377856.1	692467	693121	654	GNOMON-962023:1		XR_119719	PREDICTED: hypothetical LOC100578469, transcript variant 1 (LOC100578469), miscRNA	no		no		no		yes	0.675086	no		no		1.36677	1.28907	4.6702	1.03097	1.3091	1.63699	4.84507	3.01937	2.37848	2.25567	2.71162	1.94756
NW_003377856.1	693358	694479	1121	GNOMON-106024:1		XM_003249052	PREDICTED: hypothetical protein LOC100577692 (LOC100577692), mRNA	no		no		no		yes	0.758426	no		no		7.32358	6.90723	25.0243	13.8338	17.5659	21.9655	24.1368	15.0417	11.849	12.6244	15.1762	10.9
NW_003377856.1	724302	725371	1069	GNOMON-106024:2		XM_003249052	PREDICTED: hypothetical protein LOC100577692 (LOC100577692), mRNA	no		no		no		yes	0.954394	no		no		1.34473	1.26828	4.59487	1.81534	2.30508	2.88243	5.44047	3.39041	2.67077	3.5808	4.30462	3.09169
NW_003377856.1	725458	726232	774	GNOMON-106024:3	FBgn0013469	XM_003249052	PREDICTED: hypothetical protein LOC100577692 (LOC100577692), mRNA	no		no		no		yes	1.42121	no		no		3.5766	3.37327	12.2211	7.89262	10.0219	12.5321	7.57141	4.71839	3.71687	7.42083	8.92086	6.40719
NW_003377856.1	822510	823037	527	GNOMON-108024:2				no		no		no		yes	2.82973	no		no		1.88766	1.78034	6.45003	1.64899	2.09385	2.61829	4.62965	2.88512	2.27273	9.0346	10.8608	7.80053
NW_003377856.1	823275	823418	143	GNOMON-108024:1				no		no		no		yes	1.02694	no		no		0	0	0	0	0	0	0.46193	0.287867	0.226765	0.327143	0.393271	0.282458
NW_003377856.1	901105	902098	993	GNOMON-942023:11	FBgn0034931	XM_394247	PREDICTED: WD repeat-containing protein 47-like (LOC410771), mRNA	no		no		no		yes	0.810598	no		no		19.6869	18.5677	67.2692	155.584	197.558	247.04	35.1099	21.8799	17.2357	19.6269	23.5942	16.946
NW_003377856.1	902223	902445	222	GNOMON-942023:10	FBgn0034931	XM_394247	PREDICTED: WD repeat-containing protein 47-like (LOC410771), mRNA	no		no		no		yes	1.02829	no		no		0.394922	0.37247	1.34943	5.00391	6.35387	7.94529	0.929148	0.579031	0.456126	0.658898	0.792087	0.568897
NW_003377856.1	903040	903347	307	GNOMON-942023:9	FBgn0034931	XM_394247	PREDICTED: WD repeat-containing protein 47-like (LOC410771), mRNA	no		no		no		yes	1.02658	no		no		0.448884	0.423365	1.53381	1.84131	2.33807	2.92367	1.88613	1.17541	0.925915	1.3353	1.60522	1.15291
NW_003377856.1	903609	903778	169	GNOMON-942023:8	FBgn0034931	XM_394247	PREDICTED: WD repeat-containing protein 47-like (LOC410771), mRNA	no		no		yes	>1	no		no		no		0	0	0	2.40486	3.05365	3.81848	0	0	0	1.32026	1.58714	1.13992
NW_003377856.1	908617	908813	196	GNOMON-942023:7	FBgn0034931	XM_394247	PREDICTED: WD repeat-containing protein 47-like (LOC410771), mRNA	no	5.95672	no		yes	>1	yes	0.481709	no		no		0	0	0	6.02544	7.65099	9.5673	2.00815	1.25145	0.985819	0.667111	0.80196	0.575988
NW_003377856.1	932436	932514	78	GNOMON-942023:6		XM_394247	PREDICTED: WD repeat-containing protein 47-like (LOC410771), mRNA	no		no		yes	>1	no		no		no		0	0	0	0.78388	0.995356	1.24466	0	0	0	0	0	0
NW_003377856.1	937780	938128	348	GNOMON-942023:4		XM_394247	PREDICTED: WD repeat-containing protein 47-like (LOC410771), mRNA	no		no		no		yes	2.09611	no		no		0	0	0	2.07738	2.63782	3.29851	0.459455	0.286325	0.22555	0.664161	0.798413	0.573441
NW_003377856.1	938206	938809	603	GNOMON-942023:3		XM_394247	PREDICTED: WD repeat-containing protein 47-like (LOC410771), mRNA	no		no		no		yes	1.36171	no		no		0.211198	0.199191	0.721653	2.86218	3.63434	4.54462	1.76129	1.09761	0.864631	1.65399	1.98832	1.42806
NW_003377856.1	938922	939621	699	GNOMON-942023:2		XM_394247	PREDICTED: WD repeat-containing protein 47-like (LOC410771), mRNA	no		no		no		yes	1.43841	no		no		1.41469	1.33427	4.83395	0.761343	0.966738	1.20887	2.96249	1.84618	1.45431	2.93871	3.53273	2.5373
NW_003377856.1	939346	939638	292	GNOMON-772023:1		XM_003249063	PREDICTED: hypothetical protein LOC100578571 (LOC100578571), mRNA	no		no		no		yes	3.1107	no		no		0.179957	0.169726	0.614904	0.260093	0.330261	0.412981	0.461959	0.287885	0.226779	0.991008	1.19133	0.855642
NW_003377856.1	940411	940660	249	GNOMON-772023:2		XM_003249063	PREDICTED: hypothetical protein LOC100578571 (LOC100578571), mRNA	no		no		no		yes	1.03756	no		no		0.382528	0.360782	1.30708	0.504528	0.64064	0.801099	0.461886	0.28784	0.226743	0.330494	0.397299	0.28535
NW_003377856.1	940757	941119	362	GNOMON-772023:3		XM_003249063	PREDICTED: hypothetical protein LOC100578571 (LOC100578571), mRNA	no		no		no		yes	1.03032	no		no		0.483832	0.456326	1.65323	1.44941	1.84043	2.30139	5.08897	3.17137	2.49822	3.61593	4.34685	3.12202
NW_003377856.1	941403	941791	388	GNOMON-772023:5		XM_003249063	PREDICTED: hypothetical protein LOC100578571 (LOC100578571), mRNA	no		no		no		yes	3.12332	no		no		0.19982	0.188461	0.682777	0	0	0	0.461797	0.287785	0.2267	0.994683	1.19575	0.858815
NW_003377856.1	941872	942620	748	GNOMON-772023:6		XM_003249063	PREDICTED: hypothetical protein LOC100578571 (LOC100578571), mRNA	no		no		no		yes	1.62974	no		no		1.89703	1.78918	6.48205	1.06556	1.35302	1.69191	0.897433	0.559266	0.440557	1.00864	1.21252	0.870865
NW_003377856.1	961531	962737	1206	GNOMON-110024:52	FBgn0030600	XR_015067	PREDICTED: probable E3 ubiquitin-protein ligase MYCBP2-like (LOC551203), miscRNA	no		no		no		yes	1.46393	no		no		39.3933	37.1538	134.605	31.6143	40.1432	50.1977	52.8943	32.9629	25.9663	53.4004	64.1947	46.1062
NW_003377856.1	962849	963219	370	GNOMON-110024:51	FBgn0030600	XR_015067	PREDICTED: probable E3 ubiquitin-protein ligase MYCBP2-like (LOC551203), miscRNA	no		no		no		yes	0.710854	no		no		1.19104	1.12333	4.06971	2.69348	3.42013	4.27676	2.76519	1.72322	1.35745	1.35557	1.62958	1.17041
NW_003377856.1	963292	964064	772	GNOMON-110024:50	FBgn0030600	XR_015067	PREDICTED: probable E3 ubiquitin-protein ligase MYCBP2-like (LOC551203), miscRNA	no		no		no		yes	0.759878	no		no		7.03383	6.63396	24.0343	7.31614	9.2899	11.6167	16.2397	10.1203	7.97218	8.51015	10.2304	7.34771
NW_003377856.1	964146	964370	224	GNOMON-110024:49	FBgn0030600	XR_015067	PREDICTED: probable E3 ubiquitin-protein ligase MYCBP2-like (LOC551203), miscRNA	no		no		no		yes	0.535167	no		no		0.18015	0.169909	0.615565	1.55357	1.97269	2.46678	1.80997	1.12795	0.888529	0.668001	0.80303	0.576756
NW_003377856.1	964518	964886	368	GNOMON-110024:48	FBgn0030600	XR_015067	PREDICTED: probable E3 ubiquitin-protein ligase MYCBP2-like (LOC551203), miscRNA	no		no		no		yes	1.05603	no		no		0.608175	0.573601	2.07811	1.03164	1.30996	1.63806	3.26634	2.03553	1.60347	2.37877	2.85961	2.05385
NW_003377856.1	964975	965403	428	GNOMON-110024:47	FBgn0030600	XR_015067	PREDICTED: probable E3 ubiquitin-protein ligase MYCBP2-like (LOC551203), miscRNA	no		no		no		yes	0.686108	no		no		1.24287	1.17221	4.24683	1.45123	1.84274	2.30428	2.79011	1.73875	1.36969	1.32017	1.58703	1.13984
NW_003377856.1	965487	965677	190	GNOMON-110024:46		XR_015067	PREDICTED: probable E3 ubiquitin-protein ligase MYCBP2-like (LOC551203), miscRNA	no		no		no		yes	4.04418	no		no		0.428028	0.403694	1.46255	0	0	0	0.901027	0.561506	0.442321	2.51295	3.02092	2.1697
NW_003377856.1	965936	966342	406	GNOMON-110024:44	FBgn0030600	XR_015067	PREDICTED: probable E3 ubiquitin-protein ligase MYCBP2-like (LOC551203), miscRNA	no		no		no		yes	2.23426	no		no		0.510334	0.481321	1.74379	0.504644	0.640787	0.801283	1.46449	0.912647	0.71893	2.2565	2.71263	1.94828
NW_003377856.1	966410	966539	129	GNOMON-110024:43		XR_015067	PREDICTED: probable E3 ubiquitin-protein ligase MYCBP2-like (LOC551203), miscRNA	no		no		no		yes	0.492189	no		no		0	0	0	0.539424	0.68495	0.856507	0.974793	0.607476	0.478534	0.330873	0.397755	0.285677
NW_003377856.1	966675	967063	388	GNOMON-110024:42	FBgn0030600	XR_015067	PREDICTED: probable E3 ubiquitin-protein ligase MYCBP2-like (LOC551203), miscRNA	no		no		no		yes	1.58527	no		no		0	0	0	0	0	0	0.90201	0.562119	0.442804	0.986124	1.18546	0.851425
NW_003377856.1	967386	968915	1529	GNOMON-110024:40	FBgn0030600	XR_015067	PREDICTED: probable E3 ubiquitin-protein ligase MYCBP2-like (LOC551203), miscRNA	no		no		no		yes	2.42624	no		no		2.72367	2.56883	9.30666	5.81366	7.38207	9.23103	7.59255	4.73156	3.72724	12.7039	15.2719	10.9686
NW_003377856.1	971070	971439	369	GNOMON-110024:36		XR_015067	PREDICTED: probable E3 ubiquitin-protein ligase MYCBP2-like (LOC551203), miscRNA	no		no		no		yes	1.02694	no		no		0.19965	0.1883	0.682196	0	0	0	0.46193	0.287867	0.226765	0.327143	0.393271	0.282458
NW_003377856.1	971723	971928	205	GNOMON-110024:34	FBgn0030600	XR_015067	PREDICTED: probable E3 ubiquitin-protein ligase MYCBP2-like (LOC551203), miscRNA	no		no		no		yes	1.02694	no		no		0	0	0	0.264302	0.335606	0.419664	0.46193	0.287867	0.226765	0.327143	0.393271	0.282458
NW_003377856.1	971992	972198	206	GNOMON-110024:33	FBgn0030600	XR_015067	PREDICTED: probable E3 ubiquitin-protein ligase MYCBP2-like (LOC551203), miscRNA	no		no		no		yes	0.641659	no		no		0	0	0	1.03168	1.31001	1.63813	2.24894	1.4015	1.10402	0.995174	1.19634	0.859239
NW_003377856.1	972273	972617	344	GNOMON-110024:32	FBgn0030600	XR_015067	PREDICTED: probable E3 ubiquitin-protein ligase MYCBP2-like (LOC551203), miscRNA	no		no		no		yes	0.976211	no		no		0	0	0	0.260158	0.330344	0.413084	0.974457	0.607267	0.478369	0.656029	0.788637	0.566419
NW_003377856.1	972697	972919	222	GNOMON-110024:31	FBgn0030600	XR_015067	PREDICTED: probable E3 ubiquitin-protein ligase MYCBP2-like (LOC551203), miscRNA	no		no		no		yes	0.973525	no		no		0	0	0	0	0	0	0.480269	0.299296	0.235768	0.32244	0.387617	0.278396
NW_003377856.1	992024	992559	535	GNOMON-1146023:1		XM_003249064	PREDICTED: hypothetical protein LOC100578600 (LOC100578600), mRNA	no		no		no		yes	0.681739	no		no		12.4423	11.7349	42.5147	8.42968	10.7038	13.3848	10.8347	6.75201	5.31884	5.09391	6.12358	4.39811
NW_003377856.1	992749	993041	292	GNOMON-1146023:2		XM_003249064	PREDICTED: hypothetical protein LOC100578600 (LOC100578600), mRNA	no		no		no		yes	0.719024	no		no		1.3138	1.23911	4.48918	2.0772	2.63759	3.29822	1.99046	1.24042	0.977133	0.986991	1.1865	0.852174
NW_003377856.1	993308	996125	2817	GNOMON-1146023:3		XM_003249064	PREDICTED: hypothetical protein LOC100578600 (LOC100578600), mRNA	no		no		no		yes	0.973886	no		no		203.061	191.517	693.851	184.727	234.563	293.313	338.134	210.72	165.993	227.098	273.003	196.078
NW_003377856.1	1120280	1120966	686	GNOMON-1136023:2		XM_003249065	PREDICTED: hypothetical protein LOC100578621 (LOC100578621), mRNA	no		no		yes	4.99144	yes	1.90796	no		no		4.94404	4.66297	16.8935	34.2897	43.5404	54.4458	12.3698	7.70866	6.07243	16.276	19.566	14.0528
NW_003377856.1	1125077	1128745	3668	GNOMON-1136023:3	FBgn0030603	XM_003249065	PREDICTED: hypothetical protein LOC100578621 (LOC100578621), mRNA	no		no		no		yes	0.863755	no		no		338.452	319.212	1156.48	553.972	703.424	879.608	392.403	244.539	192.634	233.743	280.992	201.815
NW_003377856.1	1129608	1129817	209	GNOMON-110024:29	FBgn0030600	XR_015067	PREDICTED: probable E3 ubiquitin-protein ligase MYCBP2-like (LOC551203), miscRNA	no		no		no		yes	0.225474	no		no		1.42286	1.34197	4.86184	0	0	0	4.32782	2.69703	2.12456	0.67295	0.808979	0.581029
NW_003377856.1	1130064	1130383	319	GNOMON-110024:27	FBgn0030600	XR_015067	PREDICTED: probable E3 ubiquitin-protein ligase MYCBP2-like (LOC551203), miscRNA	no		no		no		yes	1.55995	no		no		0.348523	0.32871	1.19089	0.504233	0.640266	0.800631	0.904676	0.56378	0.444113	0.973242	1.16997	0.840303
NW_003377856.1	1130462	1130748	286	GNOMON-110024:26		XR_015067	PREDICTED: probable E3 ubiquitin-protein ligase MYCBP2-like (LOC551203), miscRNA	no		no		no		yes	4.68624	no		no		0.175837	0.16584	0.600825	0	0	0	1.42729	0.889462	0.700666	4.61267	5.54506	3.9826
NW_003377856.1	1130822	1131089	267	GNOMON-110024:25	FBgn0030600	XR_015067	PREDICTED: probable E3 ubiquitin-protein ligase MYCBP2-like (LOC551203), miscRNA	no		no		no		yes	0.734159	no		no		0	0	0	0	0	0	1.92228	1.19794	0.943663	0.973248	1.16998	0.840308
NW_003377856.1	1131158	1131793	635	GNOMON-110024:24	FBgn0030600	XR_015067	PREDICTED: probable E3 ubiquitin-protein ligase MYCBP2-like (LOC551203), miscRNA	no		no		no		yes	0.865359	no		no		0.69419	0.654725	2.37201	0.997158	1.26617	1.58331	2.27698	1.41898	1.11779	1.35885	1.63353	1.17324
NW_003377856.1	1131881	1132032	151	GNOMON-110024:23	FBgn0030600	XR_015067	PREDICTED: probable E3 ubiquitin-protein ligase MYCBP2-like (LOC551203), miscRNA	no		no		no		yes	3.0023	no		no		0.429429	0.405016	1.46734	1.07928	1.37045	1.71371	0.480996	0.299749	0.236125	0.99589	1.1972	0.859857
NW_003377856.1	1132125	1132259	134	GNOMON-110024:22		XR_015067	PREDICTED: probable E3 ubiquitin-protein ligase MYCBP2-like (LOC551203), miscRNA	no		no		no		yes	1.01218	no		no		0.17994	0.16971	0.614845	0	0	0	0.46193	0.287867	0.226765	0.32244	0.387617	0.278396
NW_003377856.1	1132328	1132511	183	GNOMON-110024:21		XR_015067	PREDICTED: probable E3 ubiquitin-protein ligase MYCBP2-like (LOC551203), miscRNA	no		no		no		yes	0.388918	no		no		0.556382	0.524752	1.90113	0.520529	0.660958	0.826505	2.38427	1.48584	1.17046	0.639485	0.76875	0.552135
NW_003377856.1	1133185	1133312	127	GNOMON-110024:18		XR_015067	PREDICTED: probable E3 ubiquitin-protein ligase MYCBP2-like (LOC551203), miscRNA	no		no		no		yes	1.97226	no		no		0	0	0	0	0	0	0.480269	0.299296	0.235768	0.653229	0.785272	0.564002
NW_003377856.1	1133411	1133854	443	GNOMON-110024:17	FBgn0030600	XR_015067	PREDICTED: probable E3 ubiquitin-protein ligase MYCBP2-like (LOC551203), miscRNA	no		no		no		yes	2.21013	no		no		0.346547	0.326846	1.18413	0.823441	1.04559	1.30747	1.52602	0.950991	0.749135	2.32591	2.79607	2.00821
NW_003377856.1	1134292	1134487	195	GNOMON-110024:15	FBgn0030600	XR_015067	PREDICTED: probable E3 ubiquitin-protein ligase MYCBP2-like (LOC551203), miscRNA	no		no		no		yes	3.77823	no		no		0.384485	0.362627	1.31377	0.260175	0.330365	0.413111	0.480965	0.29973	0.23611	1.2532	1.50651	1.08202
NW_003377856.1	1134579	1134737	158	GNOMON-110024:14		XR_015067	PREDICTED: probable E3 ubiquitin-protein ligase MYCBP2-like (LOC551203), miscRNA	no		no		no		yes	0.505062	no		no		0.778103	0.733868	2.65874	1.03165	1.30997	1.63808	0.938962	0.585147	0.460944	0.327046	0.393155	0.282374
NW_003377856.1	1135450	1135842	392	GNOMON-110024:10	FBgn0030600	XR_015067	PREDICTED: probable E3 ubiquitin-protein ligase MYCBP2-like (LOC551203), miscRNA	no		no		no		yes	2.14102	no		no		1.59437	1.50373	5.4479	1.55426	1.97357	2.46788	3.69322	2.30156	1.81303	5.45309	6.55537	4.70823
NW_003377856.1	1136194	1136412	218	GNOMON-110024:8		XR_015067	PREDICTED: probable E3 ubiquitin-protein ligase MYCBP2-like (LOC551203), miscRNA	no		no		no		yes	1.20867	no		no		1.83677	1.73235	6.27616	1.29145	1.63986	2.05059	5.42151	3.3786	2.66146	4.51904	5.43251	3.90176
NW_003377856.1	1136516	1136683	167	GNOMON-110024:7		XR_015067	PREDICTED: probable E3 ubiquitin-protein ligase MYCBP2-like (LOC551203), miscRNA	no		no		no		yes	0.757193	no		no		0	0	0	0.771213	0.979272	1.22455	1.86437	1.16184	0.915233	0.973542	1.17033	0.840562
NW_003377856.1	1136783	1137094	311	GNOMON-110024:6	FBgn0030600	XR_015067	PREDICTED: probable E3 ubiquitin-protein ligase MYCBP2-like (LOC551203), miscRNA	no		no		no		yes	4.41738	no		no		1.50016	1.41488	5.12599	1.05948	1.3453	1.68226	0.950778	0.59251	0.466744	2.89641	3.48188	2.50078
NW_003377856.1	1137192	1137394	202	GNOMON-110024:5		XR_015067	PREDICTED: probable E3 ubiquitin-protein ligase MYCBP2-like (LOC551203), miscRNA	no		no		no		yes	0.609547	no		no		1.75968	1.65965	6.01275	2.99247	3.79979	4.75151	3.1486	1.96216	1.54567	1.32355	1.59109	1.14276
NW_003377856.1	1137480	1137633	153	GNOMON-110024:4	FBgn0030600	XR_015067	PREDICTED: probable E3 ubiquitin-protein ligase MYCBP2-like (LOC551203), miscRNA	no		no		no		yes	0.237443	no		no		2.20512	2.07976	7.53478	1.23666	1.57029	1.96359	2.02199	1.26007	0.992611	0.331097	0.398024	0.285871
NW_003377856.1	1137698	1137940	242	GNOMON-110024:3		XR_015067	PREDICTED: probable E3 ubiquitin-protein ligase MYCBP2-like (LOC551203), miscRNA	no		no		no		yes	1.08689	no		no		3.90601	3.68396	13.3467	2.73278	3.47003	4.33915	6.61992	4.12543	3.24977	4.96196	5.96496	4.28418
NW_003377856.1	1138258	1138443	185	GNOMON-110024:1		XR_015067	PREDICTED: probable E3 ubiquitin-protein ligase MYCBP2-like (LOC551203), miscRNA	no		no		no		yes	1.3065	no		no		1.10787	1.04489	3.78554	0	0	0	2.52261	1.57205	1.23837	2.27287	2.73231	1.96241
NW_003377856.1	1139741	1139988	247	GNOMON-1366023:1		XM_394248	PREDICTED: RING finger and SPRY domain-containing protein 1-like (LOC410772), mRNA	no		no		no		yes	1.986	no		no		0.663455	0.625738	2.26699	0.521586	0.6623	0.828184	1.39735	0.870809	0.685972	1.91383	2.30069	1.65241
NW_003377856.1	1140367	1140692	325	GNOMON-1366023:3		XM_394248	PREDICTED: RING finger and SPRY domain-containing protein 1-like (LOC410772), mRNA	no		no		no		yes	0.785415	no		no		5.7073	5.38284	19.5016	4.30816	5.47042	6.84057	2.99983	1.86945	1.47264	1.62485	1.95329	1.4029
NW_003377856.1	1140834	1140999	165	GNOMON-1366023:4		XM_394248	PREDICTED: RING finger and SPRY domain-containing protein 1-like (LOC410772), mRNA	no		no		no		yes	0.243048	no		no		1.64473	1.55123	5.61996	0.503996	0.639964	0.800254	1.92267	1.19818	0.943857	0.322266	0.387409	0.278247
NW_003377856.1	1141085	1141267	182	GNOMON-1366023:5		XM_394248	PREDICTED: RING finger and SPRY domain-containing protein 1-like (LOC410772), mRNA	no		no		no		yes	0.505395	no		no		3.00455	2.83374	10.2664	0.264063	0.335302	0.419284	0.938501	0.584859	0.460718	0.327101	0.393221	0.282421
NW_003377856.1	1141577	1141717	140	GNOMON-1366023:7		XM_394248	PREDICTED: RING finger and SPRY domain-containing protein 1-like (LOC410772), mRNA	no		no		no		yes	0.696118	no		no		6.47031	6.10248	22.1088	1.25722	1.59639	1.99623	6.12169	3.81494	3.00518	2.9388	3.53284	2.53738
NW_003377856.1	1141997	1142140	143	GNOMON-1366023:9		XM_394248	PREDICTED: RING finger and SPRY domain-containing protein 1-like (LOC410772), mRNA	no		no		no		yes	0.329553	no		no		5.52129	5.20741	18.866	1.49997	1.90463	2.38167	2.8141	1.7537	1.38146	0.639559	0.768839	0.552199
NW_003377856.1	1142218	1142435	217	GNOMON-1366023:10		XM_394248	PREDICTED: RING finger and SPRY domain-containing protein 1-like (LOC410772), mRNA	no		no		no		yes	2.3601	no		no		11.0717	10.4423	37.8316	5.15096	6.5406	8.1788	4.49868	2.80351	2.20844	7.32202	8.80208	6.32188
NW_003377856.1	1142514	1142774	260	GNOMON-1366023:11		XM_394248	PREDICTED: RING finger and SPRY domain-containing protein 1-like (LOC410772), mRNA	no		no		no		yes	1.53316	no		no		21.1029	19.9032	72.1078	13.1487	16.696	20.8778	21.6677	13.503	10.6368	22.9096	27.5405	19.7803
NW_003377856.1	1142861	1143128	267	GNOMON-1366023:12		XM_394248	PREDICTED: RING finger and SPRY domain-containing protein 1-like (LOC410772), mRNA	no		no		no		yes	1.02339	no		no		24.3144	22.9321	83.0811	23.4023	29.7158	37.1586	42.6248	26.5631	20.9248	30.0828	36.1636	25.9736
NW_003377856.1	1163215	1163380	165	GNOMON-1388023:2		XM_001122271	PREDICTED: serine/threonine-protein phosphatase 4 regulatory subunit 1-like (LOC726544), mRNA	no		no		no		yes	2.05931	no		no		1.14288	1.07791	3.90516	0	0	0	0.460074	0.286711	0.225854	0.653379	0.785452	0.564132
NW_003377856.1	1185907	1186110	203	GNOMON-1388023:3		XM_001122271	PREDICTED: serine/threonine-protein phosphatase 4 regulatory subunit 1-like (LOC726544), mRNA	no		no		no		yes	1.52457	no		no		0	0	0	0.255233	0.32409	0.405264	0.937702	0.584361	0.460325	0.985889	1.18517	0.851222
NW_003377856.1	1238277	1238389	112	GNOMON-1388023:4		XM_001122271	PREDICTED: serine/threonine-protein phosphatase 4 regulatory subunit 1-like (LOC726544), mRNA	no		no		no		yes	1.97964	no		no		0	0	0	0.520739	0.661225	0.826839	0.480405	0.299381	0.235835	0.655859	0.788434	0.566273
NW_003377856.1	1244329	1244471	142	GNOMON-1388023:5		XM_001122271	PREDICTED: serine/threonine-protein phosphatase 4 regulatory subunit 1-like (LOC726544), mRNA	no		no		no		yes	1.03606	no		no		0.425888	0.401677	1.45524	1.04596	1.32814	1.6608	0.937488	0.584228	0.46022	0.669832	0.805231	0.578337
NW_003377856.1	1244716	1244853	137	GNOMON-1388023:6		XM_001122271	PREDICTED: serine/threonine-protein phosphatase 4 regulatory subunit 1-like (LOC726544), mRNA	no		no		no		yes	0.987025	no		no		1.44278	1.36076	4.92992	0.504641	0.640784	0.801278	0.938186	0.584663	0.460563	0.638606	0.767693	0.551377
NW_003377856.1	1248277	1248447	170	GNOMON-1388023:7		XM_001122271	PREDICTED: serine/threonine-protein phosphatase 4 regulatory subunit 1-like (LOC726544), mRNA	no		no		no		yes	1.68123	no		no		0.843614	0.795655	2.88259	1.53519	1.94935	2.4376	1.96961	1.22743	0.966897	2.28362	2.74523	1.9717
NW_003377856.1	1248565	1248848	283	GNOMON-1388023:8		XM_001122271	PREDICTED: serine/threonine-protein phosphatase 4 regulatory subunit 1-like (LOC726544), mRNA	no		no		no		yes	2.3326	no		no		4.7204	4.45204	16.1294	6.68189	8.48454	10.6096	3.95247	2.46312	1.9403	6.35806	7.64327	5.48959
NW_003377856.1	1249059	1249254	195	GNOMON-1388023:9		XM_001122271	PREDICTED: serine/threonine-protein phosphatase 4 regulatory subunit 1-like (LOC726544), mRNA	no		no		no		yes	1.09157	no		no		4.31577	4.07042	14.7468	1.94775	2.47321	3.09267	4.39393	2.73823	2.15702	3.30767	3.97628	2.85586
NW_003377856.1	1249445	1250293	848	GNOMON-1388023:10		XM_001122271	PREDICTED: serine/threonine-protein phosphatase 4 regulatory subunit 1-like (LOC726544), mRNA	no		no		no		yes	1.65867	no		no		19.9744	18.8389	68.2517	25.6409	32.5583	40.713	19.0129	11.8486	9.3336	21.7482	26.1444	18.7776
NW_003377856.1	1249460	1250288	828	GNOMON-1554023:2		XM_001122271	PREDICTED: serine/threonine-protein phosphatase 4 regulatory subunit 1-like (LOC726544), mRNA	no		no		no		yes	1.61168	no		no		19.8712	18.7416	67.8991	25.4266	32.2862	40.3728	19.0106	11.8471	9.33244	21.1295	25.4006	18.2434
NW_003377856.1	1250407	1250640	233	GNOMON-1554023:1		XM_001122271	PREDICTED: serine/threonine-protein phosphatase 4 regulatory subunit 1-like (LOC726544), mRNA	no		no		no		yes	1.14789	no		no		33.6117	31.7009	114.85	27.0219	34.3119	42.9059	9.61774	5.99363	4.72143	7.61357	9.15256	6.5736
NW_003377856.1	1250419	1250692	273	GNOMON-1388023:11		XM_001122271	PREDICTED: serine/threonine-protein phosphatase 4 regulatory subunit 1-like (LOC726544), mRNA	no		no		no		yes	1.2011	no		no		57.6182	54.3426	196.879	44.0862	55.9799	70.0009	18.139	11.3039	8.90458	15.0248	18.0619	12.9725
NW_003377856.1	1250780	1252217	1437	GNOMON-1388023:12		XM_001122271	PREDICTED: serine/threonine-protein phosphatase 4 regulatory subunit 1-like (LOC726544), mRNA	no		no		no		yes	1.25197	no		no		665.891	628.035	2275.32	503.798	639.713	799.94	643.762	401.183	316.028	555.822	668.175	479.9
NW_003377856.1	1256649	1257115	466	GNOMON-112024:4				no		no		no		yes	2.51498	no		no		9.91142	9.34796	33.8669	3.72623	4.7315	5.91658	6.16362	3.84108	3.02577	10.6902	12.8511	9.23001
NW_003377856.1	1257295	1257808	513	GNOMON-112024:2				no		no		no		yes	1.19146	no		no		1.97043	1.85841	6.73285	2.60509	3.30789	4.13641	4.78478	2.9818	2.34889	3.93149	4.7262	3.39448
NW_003377856.1	1258268	1259085	817	GNOMON-112024:1				no		no		no		yes	0.769799	no		no		2.35201	2.2183	8.03672	2.03921	2.58934	3.23789	5.60843	3.49509	2.75323	2.97739	3.57923	2.5707
NW_003377856.1	1261088	1261222	134	GNOMON-1444023:1		XM_394140	PREDICTED: 15 kDa selenoprotein-like (LOC410663), mRNA	no		no		no		yes	1.82138	no		no		11.9951	11.3132	40.9868	17.9845	22.8364	28.5561	48.1447	30.003	23.6346	60.4736	72.6976	52.2132
NW_003377856.1	1261366	1261484	118	GNOMON-1444023:2		XM_394140	PREDICTED: 15 kDa selenoprotein-like (LOC410663), mRNA	no		no		no		yes	1.48574	no		no		82.1831	77.511	280.816	124.328	157.869	197.41	290.797	181.22	142.754	297.954	358.182	257.255
NW_003377856.1	1261572	1261693	121	GNOMON-1444023:3		XM_394140	PREDICTED: 15 kDa selenoprotein-like (LOC410663), mRNA	no		no		no		yes	1.10179	no		no		322.182	303.866	1100.88	512.463	650.715	813.698	1235.58	769.996	606.557	938.826	1128.6	810.588
NW_003377856.1	1261770	1262187	417	GNOMON-1444023:4	FBgn0036745	XM_394140	PREDICTED: 15 kDa selenoprotein-like (LOC410663), mRNA	no		no		no		yes	1.48435	no		no		217.769	205.389	744.107	286.085	363.265	454.251	745.134	464.356	365.792	762.757	916.94	658.569
NW_003377856.1	1263120	1264585	1465	GNOMON-1540023:10		XM_392109	PREDICTED: hypothetical protein LOC408565 (LOC408565), mRNA	no		no		no		yes	0.812876	no		no		428.931	404.546	1465.64	322.69	409.746	512.373	635.87	396.264	312.154	356.458	428.512	307.768
NW_003377856.1	1264660	1264844	184	GNOMON-1540023:9		XM_392109	PREDICTED: hypothetical protein LOC408565 (LOC408565), mRNA	no		no		no		yes	0.895869	no		no		46.7163	44.0605	159.627	26.3705	33.4847	41.8715	51.2286	31.9248	25.1485	31.65	38.0476	27.3268
NW_003377856.1	1264921	1265118	197	GNOMON-1540023:8		XM_392109	PREDICTED: hypothetical protein LOC408565 (LOC408565), mRNA	no		no		no		yes	0.917949	no		no		64.6236	60.9498	220.816	38.1073	48.3879	60.5074	86.0716	53.6385	42.2532	54.4873	65.5012	47.0446
NW_003377856.1	1265205	1265445	240	GNOMON-1540023:7	FBgn0004401	XM_392109	PREDICTED: hypothetical protein LOC408565 (LOC408565), mRNA	no		no		no		yes	0.799846	no		no		43.0828	40.6336	147.212	21.1361	26.8382	33.5602	41.8972	26.1097	20.5677	23.1104	27.7819	19.9537
NW_003377856.1	1265512	1265670	158	GNOMON-1540023:6	FBgn0004401	XM_392109	PREDICTED: hypothetical protein LOC408565 (LOC408565), mRNA	no		no		no		yes	0.806629	no		no		16.9056	15.9445	57.7656	5.28295	6.70819	8.38837	11.8639	7.3934	5.82409	6.59961	7.93364	5.69814
NW_003377856.1	1265734	1266034	300	GNOMON-1540023:5		XM_392109	PREDICTED: hypothetical protein LOC408565 (LOC408565), mRNA	no		no		no		yes	0.649577	no		no		41.5055	39.1459	141.822	26.2838	33.3746	41.7338	37.2758	23.2297	18.299	16.6984	20.0738	14.4175
NW_003377856.1	1266644	1266873	229	GNOMON-1540023:4		XM_392109	PREDICTED: hypothetical protein LOC408565 (LOC408565), mRNA	no		no		no		yes	1.81374	no		no		3.55697	3.35475	12.154	3.54379	4.49983	5.62689	4.28337	2.66933	2.10274	5.35769	6.44069	4.62586
NW_003377856.1	1268031	1268383	352	GNOMON-1540023:2		XM_392109	PREDICTED: hypothetical protein LOC408565 (LOC408565), mRNA	no		no		no		yes	1.54034	no		no		3.26782	3.08205	11.166	3.66253	4.65061	5.81543	3.48741	2.1733	1.712	3.70455	4.45338	3.19853
NW_003377856.1	1269795	1269915	120	GNOMON-1626023:2		XM_394141	PREDICTED: protein arginine N-methyltransferase 5, transcript variant 1 (csul), mRNA	no		no		no		yes	4.2384	no		no		2.31182	2.18039	7.89937	0.260091	0.330258	0.412977	0.461989	0.287904	0.226794	1.35036	1.62332	1.16591
NW_003377856.1	1270178	1270401	223	GNOMON-1626023:4		XM_394141	PREDICTED: protein arginine N-methyltransferase 5, transcript variant 1 (csul), mRNA	no		no		no		yes	1.66604	no		no		5.1101	4.81959	17.461	3.28127	4.16649	5.21005	4.18403	2.60742	2.05397	4.80725	5.77897	4.15061
NW_003377856.1	1270464	1270643	179	GNOMON-1626023:5		XM_394141	PREDICTED: protein arginine N-methyltransferase 5, transcript variant 1 (csul), mRNA	no		no		no		yes	0.871043	no		no		5.1022	4.81214	17.434	2.52259	3.20313	4.00541	2.2378	1.39456	1.09855	1.34424	1.61596	1.16063
NW_003377856.1	1270722	1270931	209	GNOMON-1626023:6		XM_394141	PREDICTED: protein arginine N-methyltransferase 5, transcript variant 1 (csul), mRNA	no		no		no		yes	0.256974	no		no		8.02847	7.57205	27.4329	1.98188	2.51655	3.14687	5.54392	3.45488	2.72155	0.982477	1.18107	0.848277
NW_003377856.1	1271009	1271217	208	GNOMON-1626023:7	FBgn0015925	XM_394141	PREDICTED: protein arginine N-methyltransferase 5, transcript variant 1 (csul), mRNA	no		no		no		yes	0.811961	no		no		13.0414	12.3	44.5618	4.02997	5.11718	6.39887	6.74461	4.20314	3.31098	3.77667	4.54008	3.2608
NW_003377856.1	1271333	1271455	122	GNOMON-1626023:8		XM_394141	PREDICTED: protein arginine N-methyltransferase 5, transcript variant 1 (csul), mRNA	no		no		no		yes	9.22269	no		no		4.45258	4.19945	15.2143	5.34902	6.79209	8.49327	0.462052	0.287943	0.226825	2.93876	3.5328	2.53735
NW_003377856.1	1271530	1271705	175	GNOMON-1626023:9	FBgn0015925	XM_394141	PREDICTED: protein arginine N-methyltransferase 5, transcript variant 1 (csul), mRNA	no		no		no		yes	1.9988	no		no		11.7944	11.1239	40.3008	5.80378	7.36953	9.21535	6.80273	4.23936	3.33952	9.3771	11.2726	8.09624
NW_003377856.1	1271801	1272004	203	GNOMON-1626023:10		XM_394141	PREDICTED: protein arginine N-methyltransferase 5, transcript variant 1 (csul), mRNA	no		no	3.82729	no		yes	3.28509	no	10.715	no		12.1912	11.4982	41.6569	8.98787	11.4126	14.2711	2.88472	1.79771	1.41613	6.53531	7.85635	5.64263
NW_003377856.1	1272073	1272254	181	GNOMON-1626023:11	FBgn0015925	XM_394141	PREDICTED: protein arginine N-methyltransferase 5, transcript variant 1 (csul), mRNA	no		no		no		yes	0.873101	no		no		15.6641	14.7736	53.5234	9.56146	12.141	15.1819	11.3277	7.05924	5.56085	6.82059	8.1993	5.88894
NW_003377856.1	1272319	1272832	513	GNOMON-1626023:12		XM_394141	PREDICTED: protein arginine N-methyltransferase 5, transcript variant 1 (csul), mRNA	no		no		no		yes	1.34549	no		no		28.7064	27.0744	98.0884	21.2965	27.0418	33.8149	34.2541	21.3466	16.8156	31.7841	38.2088	27.4425
NW_003377856.1	1275404	1278610	3206	GNOMON-1832023:7	FBgn0001078	XM_001122182	PREDICTED: ftz transcription factor 1 (ftz-f1), mRNA	no		no		no		yes	1.11582	no		no		559.33	527.532	1911.2	466.988	592.972	741.491	837.157	521.703	410.967	644.197	774.414	556.204
NW_003377856.1	1278742	1278842	100	GNOMON-1832023:6	FBgn0001078	XM_001122182	PREDICTED: ftz transcription factor 1 (ftz-f1), mRNA	no		no		no		yes	0.51168	no		no		3.7804	3.56548	12.9174	2.98619	3.7918	4.74152	5.59527	3.48689	2.74676	1.9744	2.37351	1.70471
NW_003377856.1	1278970	1279228	258	GNOMON-1832023:5	FBgn0001078	XM_001122182	PREDICTED: ftz transcription factor 1 (ftz-f1), mRNA	no		no		no		yes	2.21257	no		no		5.26513	4.9658	17.9907	8.89657	11.2967	14.1261	4.32477	2.69513	2.12307	6.59898	7.93289	5.6976
NW_003377856.1	1280583	1281271	688	GNOMON-1832023:4	FBgn0001078	XM_001122182	PREDICTED: ftz transcription factor 1 (ftz-f1), mRNA	no		no		no		yes	1.25168	no		no		4.79419	4.52164	16.3815	13.6541	17.3377	21.6802	14.1085	8.7922	6.92598	12.1784	14.6402	10.5149
NW_003377856.1	1293142	1293430	288	GNOMON-1832023:3	FBgn0001078	XM_001122182	PREDICTED: ftz transcription factor 1 (ftz-f1), mRNA	no		no		no		yes	0.709457	no		no		0.179424	0.169224	0.613082	2.68938	3.41493	4.27025	6.10486	3.80445	2.99692	2.98688	3.59064	2.57889
NW_003377856.1	1293509	1293783	274	GNOMON-1832023:2		XM_001122182	PREDICTED: ftz transcription factor 1 (ftz-f1), mRNA	no		no		no		yes	1.30064	no		no		0.713334	0.672781	2.43743	1.67194	2.123	2.65474	1.48457	0.925163	0.728789	1.3316	1.60077	1.14971
NW_003377856.1	1339099	1339417	318	GNOMON-1832023:1		XM_001122182	PREDICTED: ftz transcription factor 1 (ftz-f1), mRNA	no		no		no	9.11842	yes	2.21699	no		no		0.348694	0.32887	1.19147	4.41794	5.60981	7.01488	1.92215	1.19785	0.943599	2.93879	3.53283	2.53737
NW_003377856.1	1341553	1341922	369	GNOMON-1806023:10	FBgn0035811	XM_392111	PREDICTED: probable medium-chain specific acyl-CoA dehydrogenase, mitochondrial-like (LOC408567), mRNA	no		no		no		yes	0.9545	no		no		480.818	453.484	1642.93	230.158	292.25	365.449	454.961	283.525	223.344	299.479	360.016	258.572
NW_003377856.1	1342011	1342286	275	GNOMON-1806023:9	FBgn0035811	XM_392111	PREDICTED: probable medium-chain specific acyl-CoA dehydrogenase, mitochondrial-like (LOC408567), mRNA	no		no		no		yes	0.525806	no		no		1529.59	1442.64	5226.55	722.208	917.046	1146.73	1216.43	758.061	597.156	441.092	530.254	380.842
NW_003377856.1	1342361	1342501	140	GNOMON-1806023:8	FBgn0035811	XM_392111	PREDICTED: probable medium-chain specific acyl-CoA dehydrogenase, mitochondrial-like (LOC408567), mRNA	no		no		no		yes	0.56371	no		no		573.751	541.133	1960.48	278.595	353.755	442.358	373.28	232.622	183.246	145.113	174.446	125.291
NW_003377856.1	1342609	1342717	108	GNOMON-1806023:7	FBgn0035811	XM_392111	PREDICTED: probable medium-chain specific acyl-CoA dehydrogenase, mitochondrial-like (LOC408567), mRNA	no		no		no		yes	0.598124	no		no		230.525	217.42	787.693	107.603	136.632	170.853	125.462	78.1863	61.5905	51.7513	62.2122	44.6824
NW_003377856.1	1342801	1342931	130	GNOMON-1806023:6	FBgn0035811	XM_392111	PREDICTED: probable medium-chain specific acyl-CoA dehydrogenase, mitochondrial-like (LOC408567), mRNA	no		no		no		yes	0.844163	no		no		308.849	291.291	1055.32	147.784	187.654	234.655	157.996	98.4608	77.5616	91.9791	110.572	79.4153
NW_003377856.1	1343016	1343096	80	GNOMON-1806023:5		XM_392111	PREDICTED: probable medium-chain specific acyl-CoA dehydrogenase, mitochondrial-like (LOC408567), mRNA	no		no		no		yes	0.607033	no		no		96.4977	91.0118	329.728	39.8414	50.5899	63.2609	47.2799	29.4641	23.2101	19.7927	23.7936	17.0891
NW_003377856.1	1343163	1343263	100	GNOMON-1806023:4		XM_392111	PREDICTED: probable medium-chain specific acyl-CoA dehydrogenase, mitochondrial-like (LOC408567), mRNA	no		no		no		yes	0.658577	no		no		206.366	194.634	705.142	95.1001	120.756	151.002	106.825	66.5717	52.4413	48.5172	58.3244	41.89
NW_003377856.1	1343368	1343535	167	GNOMON-1806023:3	FBgn0035811	XM_392111	PREDICTED: probable medium-chain specific acyl-CoA dehydrogenase, mitochondrial-like (LOC408567), mRNA	no		no		no		yes	0.863804	no		no		211.316	199.303	722.058	93.9218	119.26	149.131	96.7305	60.281	47.4858	57.6229	69.2707	49.752
NW_003377856.1	1343623	1343695	72	GNOMON-1806023:2		XM_392111	PREDICTED: probable medium-chain specific acyl-CoA dehydrogenase, mitochondrial-like (LOC408567), mRNA	no		no		no		yes	0.857899	no		no		9.77009	9.21466	33.3839	4.72743	6.0028	7.50631	4.33638	2.70236	2.12876	2.56555	3.08414	2.21511
NW_003377856.1	1343899	1344260	361	GNOMON-1806023:1		XM_392111	PREDICTED: probable medium-chain specific acyl-CoA dehydrogenase, mitochondrial-like (LOC408567), mRNA	no		no		no		yes	1.94214	no		no		8.77227	8.27357	29.9744	5.38902	6.84287	8.55678	6.33948	3.95066	3.1121	8.49085	10.2072	7.33105
NW_003377856.1	1345340	1345579	239	GNOMON-1692023:1		XM_394142	PREDICTED: metallophosphoesterase domain-containing protein 1-like, transcript variant 1 (LOC410665), mRNA	no		no		no		yes	0.871631	no		no		15.7706	14.874	53.8872	8.82291	11.2032	14.0092	10.2966	6.41669	5.05469	6.18933	7.44043	5.3439
NW_003377856.1	1345757	1345901	144	GNOMON-1692023:2	FBgn0036028	XM_394142	PREDICTED: metallophosphoesterase domain-containing protein 1-like, transcript variant 1 (LOC410665), mRNA	no		no		no		yes	0.65512	no		no		6.72131	6.3392	22.9664	5.76337	7.31821	9.15118	6.46114	4.02648	3.17183	2.91909	3.50914	2.52036
NW_003377856.1	1345966	1346242	276	GNOMON-1692023:3	FBgn0036028	XM_394142	PREDICTED: metallophosphoesterase domain-containing protein 1-like, transcript variant 1 (LOC410665), mRNA	no		no		no		yes	0.647251	no		no		42.7599	40.329	146.109	24.2727	30.821	38.5406	31.1819	19.4321	15.3074	13.9185	16.7319	12.0173
NW_003377856.1	1346309	1346535	226	GNOMON-1692023:4	FBgn0036028	XM_394142	PREDICTED: metallophosphoesterase domain-containing protein 1-like, transcript variant 1 (LOC410665), mRNA	no		no		no		yes	1.03341	no		no		56.5716	53.3555	193.303	29.2857	37.1864	46.5003	54.5079	33.9685	26.7584	38.846	46.6983	33.5399
NW_003377856.1	1346598	1347046	448	GNOMON-1692023:5	FBgn0036028	XM_394142	PREDICTED: metallophosphoesterase domain-containing protein 1-like, transcript variant 1 (LOC410665), mRNA	no		no		no		yes	1.58935	no		no		16.0854	15.171	54.9631	12.1053	15.3711	19.221	16.6225	10.3589	8.16013	18.2194	21.9022	15.7307
NW_003377856.1	1347716	1348801	1085	GNOMON-1866023:7	FBgn0036030	XM_623840	PREDICTED: ribose-phosphate diphosphokinase, transcript variant 1 (LOC551448), mRNA	no		no		no		yes	1.34287	no		no		770.069	726.291	2631.29	305.102	387.412	484.446	598.782	373.151	293.947	554.522	666.612	478.777
NW_003377856.1	1349909	1350242	333	GNOMON-1866023:6	FBgn0036030	XM_623840	PREDICTED: ribose-phosphate diphosphokinase, transcript variant 1 (LOC551448), mRNA	no		yes	6.18792	no		yes	0.861161	yes	9.88406	no		510.686	481.654	1744.99	117.211	148.832	186.109	130.999	81.6365	64.3085	77.798	93.524	67.1713
NW_003377856.1	1350317	1350540	223	GNOMON-1866023:5	FBgn0036030	XM_623840	PREDICTED: ribose-phosphate diphosphokinase, transcript variant 1 (LOC551448), mRNA	no		yes	8.48771	no		yes	1.23219	yes	15.8872	no		126.917	119.701	433.668	33.9545	43.1148	53.9137	20.2544	12.6222	9.94305	17.2113	20.6903	14.8603
NW_003377856.1	1353863	1354046	183	GNOMON-1866023:3	FBgn0036030	XM_623840	PREDICTED: ribose-phosphate diphosphokinase, transcript variant 1 (LOC551448), mRNA	no		yes	5.97955	no		yes	0.567416	yes	8.05603	no		111.611	105.266	381.369	25.3415	32.1781	40.2376	35.1265	21.8903	17.2439	13.7452	16.5237	11.8677
NW_003377856.1	1354692	1354899	207	GNOMON-1866023:2	FBgn0036030	XM_623840	PREDICTED: ribose-phosphate diphosphokinase, transcript variant 1 (LOC551448), mRNA	no		yes	6.92478	no		yes	0.745358	yes	10.3293	no		65.7468	62.0091	224.654	15.5383	19.7303	24.6721	16.1381	10.057	7.9223	8.29531	9.97211	7.16222
NW_003377856.1	1355540	1355866	326	GNOMON-1660023:1		XM_001120470	PREDICTED: ubiquitin-conjugating enzyme E2-22 kDa-like (LOC726145), mRNA	no		no		no		yes	0.893579	no		no		57.9275	54.6344	197.936	38.7435	49.1957	61.5176	31.2202	19.4559	15.3262	19.2391	23.1281	16.6112
NW_003377856.1	1355710	1355755	45	GNOMON-1866023:1				no		no		no		yes	0.578051	no		no		8.41541	7.937	28.7551	6.2056	7.87976	9.85337	4.82739	3.00836	2.36981	1.9244	2.31339	1.66154
NW_003377856.1	1356970	1357122	152	GNOMON-1660023:2	FBgn0015321	XM_001120470	PREDICTED: ubiquitin-conjugating enzyme E2-22 kDa-like (LOC726145), mRNA	no		no		no		yes	1.27399	no		no		72.6338	68.5046	248.186	41.7368	52.9966	66.2705	35.306	22.0021	17.332	31.0192	37.2894	26.7822
NW_003377856.1	1357519	1357601	82	GNOMON-1660023:3	FBgn0015321	XM_001120470	PREDICTED: ubiquitin-conjugating enzyme E2-22 kDa-like (LOC726145), mRNA	no		no	4.48828	no		yes	1.30691	no	6.86458	no		37.2544	35.1365	127.297	26.3134	33.4122	41.7809	13.7598	8.57491	6.75481	12.4015	14.9083	10.7075
NW_003377856.1	1357682	1357845	163	GNOMON-1660023:4	FBgn0015321	XM_001120470	PREDICTED: ubiquitin-conjugating enzyme E2-22 kDa-like (LOC726145), mRNA	no		no		no		yes	0.754638	no		no		219.308	206.84	749.365	132.242	167.918	209.976	133.829	83.4004	65.6979	69.6477	83.7261	60.1342
NW_003377856.1	1357947	1358613	666	GNOMON-1660023:5	FBgn0015321	XM_001120470	PREDICTED: ubiquitin-conjugating enzyme E2-22 kDa-like (LOC726145), mRNA	no		no		no		yes	1.06508	no		no		524.945	495.102	1793.71	332.766	422.54	528.372	481.621	300.139	236.432	353.755	425.263	305.435
NW_003377856.1	1360205	1361865	1660	GNOMON-1852023:3	FBgn0036660	XR_119724	PREDICTED: e3 ubiquitin-protein ligase RFWD3-like (LOC409940), miscRNA	no		no		no		yes	1.10346	no		no		326.11	307.571	1114.3	219.576	278.813	348.646	295.849	184.368	145.234	225.135	270.644	194.383
NW_003377856.1	1361947	1362051	104	GNOMON-1852023:2		XR_119724	PREDICTED: e3 ubiquitin-protein ligase RFWD3-like (LOC409940), miscRNA	no		no		no		yes	2.21248	no		no		15.3734	14.4994	52.5302	7.25786	9.21589	11.5242	7.41303	4.61968	3.63912	11.3107	13.5971	9.76577
NW_003377856.1	1362309	1362387	78	GNOMON-1852023:1		XR_119724	PREDICTED: e3 ubiquitin-protein ligase RFWD3-like (LOC409940), miscRNA	no		no		no		yes	2.00492	no		no		1.75256	1.65293	5.98842	0.79531	1.00987	1.26281	0.461265	0.287453	0.226439	0.637769	0.766687	0.550654
NW_003377856.1	1364696	1364856	160	GNOMON-114024:2		XR_119713	PREDICTED: hypothetical LOC726347 (LOC726347), miscRNA	no		no		no		yes	0.599098	no		no		0.383245	0.361458	1.30953	0.771178	0.979228	1.22449	2.35628	1.46839	1.15671	0.97351	1.17029	0.840535
NW_003377856.1	1364974	1365080	106	GNOMON-114024:3		XR_119713	PREDICTED: hypothetical LOC726347 (LOC726347), miscRNA	no		no		no		yes	1.58803	no		no		3.57443	3.37123	12.2137	2.84378	3.61097	4.5154	7.88257	4.9123	3.86962	8.6326	10.3776	7.45344
NW_003377856.1	1365223	1365378	155	GNOMON-114024:4		XR_119713	PREDICTED: hypothetical LOC726347 (LOC726347), miscRNA	no		no		no		yes	1.15147	no		no		11.1599	10.5255	38.133	14.2028	18.0345	22.5515	26.5579	16.5505	13.0375	21.0893	25.3523	18.2087
NW_003377856.1	1365446	1365622	176	GNOMON-114024:5		XR_119713	PREDICTED: hypothetical LOC726347 (LOC726347), miscRNA	no		no		no		yes	1.32494	no		no		4.54886	4.29026	15.5432	0.782989	0.994225	1.24324	11.576	7.21399	5.68275	10.5772	12.7153	9.13244
NW_003377856.1	1365883	1366208	325	GNOMON-114024:6		XR_119713	PREDICTED: hypothetical LOC726347 (LOC726347), miscRNA	no		no		no		yes	2.1087	no		no		0.61265	0.577821	2.0934	1.01401	1.28757	1.61007	2.51081	1.5647	1.23258	3.65128	4.38935	3.15254
NW_003377856.1	1366470	1366660	190	GNOMON-114024:7		XR_119713	PREDICTED: hypothetical LOC726347 (LOC726347), miscRNA	no		no		no		yes	2.132	no		no		0	0	0	0.264607	0.335993	0.420148	0.903574	0.563093	0.443572	1.32852	1.59706	1.14705
NW_003377856.1	1366730	1366978	248	GNOMON-114024:8		XR_119713	PREDICTED: hypothetical LOC726347 (LOC726347), miscRNA	no		no		no		yes	1.594	no		no		0.348686	0.328863	1.19144	0	0	0	0.904951	0.563951	0.444248	0.994786	1.19587	0.858905
NW_003377856.1	1367615	1367763	148	GNOMON-114024:10		XR_119713	PREDICTED: hypothetical LOC726347 (LOC726347), miscRNA	no		no		no		yes	5.05609	no		no		0.382694	0.360938	1.30765	0	0	0	0.480434	0.299399	0.235849	1.67519	2.01381	1.44637
NW_003377856.1	1368006	1368215	209	GNOMON-114024:12		XR_119713	PREDICTED: hypothetical LOC726347 (LOC726347), miscRNA	no		no		no		yes	0.913794	no		no		4.21873	3.97889	14.4152	1.04406	1.32573	1.65778	4.69126	2.92352	2.30298	2.95634	3.55392	2.55252
NW_003377856.1	1368300	1368482	182	GNOMON-114024:13		XR_119713	PREDICTED: hypothetical LOC726347 (LOC726347), miscRNA	no		no		no		yes	2.76695	no		no		1.93298	1.82309	6.6049	3.44167	4.37017	5.46475	3.12739	1.94894	1.53526	5.96761	7.17389	5.15247
NW_003377856.1	1368569	1368718	149	GNOMON-114024:14		XR_119713	PREDICTED: hypothetical LOC726347 (LOC726347), miscRNA	no		no		no		yes	1.3375	no		no		2.48055	2.33953	8.47593	1.40891	1.78901	2.23709	4.23751	2.64075	2.08023	3.90861	4.69869	3.37472
NW_003377856.1	1368788	1369620	832	GNOMON-1792023:6		XM_623949	PREDICTED: hypothetical protein LOC551555 (LOC551555), mRNA	no		no		no		yes	0.74871	no		no		360.975	340.453	1233.43	199.525	253.353	316.809	295.752	184.308	145.187	152.706	183.574	131.848
NW_003377856.1	1368832	1369375	543	GNOMON-114024:15		XM_623949	PREDICTED: hypothetical protein LOC551555 (LOC551555), mRNA	no		no		no		yes	1.15553	no		no		34.003	32.0699	116.187	24.4548	31.0523	38.8298	33.5602	20.9142	16.475	26.7438	32.1498	23.0908
NW_003377856.1	1369699	1369916	217	GNOMON-1792023:5		XM_623949	PREDICTED: hypothetical protein LOC551555 (LOC551555), mRNA	no		no		no		yes	0.731384	no		no		250.775	236.518	856.885	158.039	200.675	250.938	137.842	85.9011	67.6678	69.5255	83.5792	60.0287
NW_003377856.1	1370009	1372542	2533	GNOMON-1792023:4		XM_623949	PREDICTED: hypothetical protein LOC551555 (LOC551555), mRNA	no		no		no		yes	0.836944	no		no		921.926	869.515	3150.18	540.741	686.623	858.599	362.431	225.861	177.92	209.188	251.473	180.615
NW_003377856.1	1372851	1373357	506	GNOMON-1792023:3		XM_623949	PREDICTED: hypothetical protein LOC551555 (LOC551555), mRNA	no		no		no		yes	1.09723	no		no		42.1632	39.7663	144.07	22.6299	28.735	35.9321	18.6631	11.6305	9.16185	14.122	16.9766	12.193
NW_003377856.1	1373471	1373842	371	GNOMON-1792023:2		XM_623949	PREDICTED: hypothetical protein LOC551555 (LOC551555), mRNA	no		no		no		yes	0.892078	no		no		27.1178	25.5761	92.6602	12.8692	16.3411	20.434	10.8095	6.73631	5.30646	6.65004	7.99427	5.74169
NW_003377856.1	1373958	1374181	223	GNOMON-1792023:1		XM_623949	PREDICTED: hypothetical protein LOC551555 (LOC551555), mRNA	no		no		no		yes	1.47393	no		no		1.70221	1.60544	5.81638	1.2776	1.62227	2.0286	2.88565	1.79829	1.41659	2.93317	3.52607	2.53252
NW_003377856.1	1374459	1375281	822	GNOMON-1694023:1		XM_623972	PREDICTED: ubiquitin-related modifier 1 homolog (LOC551580), mRNA	no		no		no		yes	0.753606	no		no		220.528	207.991	753.533	143.931	182.761	228.537	439.954	274.172	215.977	228.648	274.867	197.416
NW_003377856.1	1375361	1375428	67	GNOMON-1694023:2				no		no		no		yes	0.793054	no		no		119.435	112.645	408.103	79.7834	101.307	126.682	246.991	153.921	121.25	135.083	162.388	116.631
NW_003377856.1	1375488	1375569	81	GNOMON-1694023:3		XM_623972	PREDICTED: ubiquitin-related modifier 1 homolog (LOC551580), mRNA	no		no		no		yes	0.78198	no		no		147.731	139.333	504.79	95.9865	121.882	152.409	282.993	176.357	138.924	152.612	183.46	131.766
NW_003377856.1	1376680	1376728	48	GNOMON-1694023:4				no		no		no		yes	0.853403	no		no		57.4239	54.1594	196.215	41.5995	52.8223	66.0525	100.976	62.9269	49.5701	59.4279	71.4405	51.3104
NW_003377856.1	1376961	1377251	290	GNOMON-1694023:5		XM_623972	PREDICTED: ubiquitin-related modifier 1 homolog (LOC551580), mRNA	no		no		no		yes	0.834795	no		no		532.837	502.545	1820.68	389.73	494.872	618.82	920.445	573.607	451.854	529.901	637.014	457.519
NW_003377857.1	168380	169561	1181	GNOMON-222504:10		XM_003249075	PREDICTED: hypothetical protein LOC100577504 (LOC100577504), mRNA	no		no		no		yes	0.975653	no		no		117.455	110.777	401.337	367.867	467.11	584.106	158.81	98.968	77.9611	106.854	128.453	92.2581
NW_003377857.1	169899	170017	118	GNOMON-222504:9		XM_003249075	PREDICTED: hypothetical protein LOC100577504 (LOC100577504), mRNA	no		no		no		yes	0.929635	no		no		3.483	3.285	11.9013	18.2717	23.201	29.0121	5.20062	3.24095	2.55303	3.33414	4.0081	2.87872
NW_003377857.1	170403	170587	184	GNOMON-222504:8		XM_003249075	PREDICTED: hypothetical protein LOC100577504 (LOC100577504), mRNA	no		no		no		yes	2.11586	no		no		6.7657	6.38107	23.1181	39.5857	50.2652	62.8549	9.38697	5.84981	4.60814	13.6971	16.4658	11.8262
NW_003377857.1	170666	170848	182	GNOMON-222504:7		XM_003249075	PREDICTED: hypothetical protein LOC100577504 (LOC100577504), mRNA	no		no		no		yes	2.25837	no		no		4.33527	4.08881	14.8134	31.8104	40.3922	50.5091	4.84222	3.0176	2.37709	7.54146	9.06588	6.51134
NW_003377857.1	170912	171334	422	GNOMON-222504:6		XM_003249075	PREDICTED: hypothetical protein LOC100577504 (LOC100577504), mRNA	no		no		no		yes	1.41972	no		no		11.4682	10.8163	39.1864	62.5753	79.4569	99.3582	20.462	12.7516	10.045	20.034	24.0837	17.2975
NW_003377857.1	171529	171791	262	GNOMON-222504:5		XM_003249075	PREDICTED: hypothetical protein LOC100577504 (LOC100577504), mRNA	no		no		yes	8.31142	yes	1.86743	no		no		2.76594	2.6087	9.4511	31.9429	40.5605	50.7196	4.48384	2.79426	2.20115	5.77444	6.94168	4.98569
NW_003377857.1	172022	172224	202	GNOMON-222504:4		XM_003249075	PREDICTED: hypothetical protein LOC100577504 (LOC100577504), mRNA	no		no		yes	7.73658	yes	1.4249	no		no		1.91874	1.80966	6.55624	20.6263	26.1909	32.7508	4.46933	2.78522	2.19403	4.3918	5.27956	3.79191
NW_003377857.1	175772	175833	61	GNOMON-222504:3				no		no		yes	>1	no		no		no		0	0	0	2.10582	2.67392	3.34365	0	0	0	1.34823	1.62075	1.16407
NW_003377857.1	185000	185305	305	GNOMON-222504:2		XM_003249075	PREDICTED: hypothetical protein LOC100577504 (LOC100577504), mRNA	no		no		no		yes	1.7219	no		no		14.1993	13.3921	48.5183	46.5379	59.093	73.8938	15.0716	9.39238	7.39876	17.8971	21.5148	15.4525
NW_003377857.1	189354	189650	296	GNOMON-222504:1		XM_003249075	PREDICTED: hypothetical protein LOC100577504 (LOC100577504), mRNA	no		no		no		yes	2.06581	no		no		1.3724	1.29438	4.68943	11.0745	14.0622	17.5843	0.957095	0.596446	0.469845	1.36352	1.63914	1.17727
NW_003377857.1	192030	192049	19	GNOMON-226504:5				no		no		no		yes	0.963297	no		no		0.351364	0.331389	1.20059	0.255843	0.324864	0.406231	3.98601	2.48402	1.95677	2.64798	3.18324	2.28629
NW_003377857.1	193712	194201	489	GNOMON-226504:4		XM_003249076	PREDICTED: hypothetical protein LOC100577537 (LOC100577537), mRNA	no		no		no		yes	1.26164	no		no		0.885644	0.835296	3.02621	0.740826	0.940687	1.1763	3.51162	2.18839	1.72388	3.05535	3.67295	2.638
NW_003377857.1	194348	194534	186	GNOMON-226504:3		XM_003249076	PREDICTED: hypothetical protein LOC100577537 (LOC100577537), mRNA	no		no		no		yes	0.480709	no		no		0	0	0	0	0	0	0.972634	0.606131	0.477474	0.32244	0.387617	0.278396
NW_003377857.1	206913	207047	134	GNOMON-1148503:1		XM_393769	PREDICTED: phytanoyl-CoA dioxygenase domain-containing protein 1 homolog (LOC410288), mRNA	no		no		no		yes	2.39437	no		no		1.73414	1.63555	5.92547	1.06497	1.35228	1.69098	1.88679	1.17582	0.926242	3.11554	3.74531	2.68997
NW_003377857.1	210297	210440	143	GNOMON-1148503:2		XM_393769	PREDICTED: phytanoyl-CoA dioxygenase domain-containing protein 1 homolog (LOC410288), mRNA	no		no		no		yes	2.2809	no		no		6.70528	6.32408	22.9116	4.42927	5.62421	7.03288	6.60493	4.11609	3.24241	10.3894	12.4895	8.97029
NW_003377857.1	210531	210644	113	GNOMON-1148503:3		XM_393769	PREDICTED: phytanoyl-CoA dioxygenase domain-containing protein 1 homolog (LOC410288), mRNA	no		no		no		yes	3.04876	no		no		8.1527	7.68922	27.8574	6.73504	8.55203	10.694	2.77027	1.72639	1.35995	5.82454	7.00191	5.02895
NW_003377857.1	210732	210882	150	GNOMON-1148503:4	FBgn0037819	XM_393769	PREDICTED: phytanoyl-CoA dioxygenase domain-containing protein 1 homolog (LOC410288), mRNA	no		no		no		yes	1.30966	no		no		9.62232	9.07529	32.879	10.9865	13.9504	17.4446	10.805	6.73351	5.30426	9.75886	11.7315	8.42586
NW_003377857.1	211012	211775	763	GNOMON-1148503:5	FBgn0037819	XM_393769	PREDICTED: phytanoyl-CoA dioxygenase domain-containing protein 1 homolog (LOC410288), mRNA	no		no		no		yes	0.81339	no		no		271.256	255.835	926.868	213.82	271.504	339.507	273.919	170.702	134.469	153.652	184.711	132.664
NW_003377857.1	211843	212332	489	GNOMON-1160503:3		XM_003249066	PREDICTED: hypothetical protein LOC100576309 (LOC100576309), mRNA	no		no		no		yes	1.05656	no		no		115.923	109.333	396.105	117.888	149.692	187.184	240.103	149.628	117.868	174.948	210.311	151.051
NW_003377857.1	212447	212587	140	GNOMON-1160503:2		XM_003249066	PREDICTED: hypothetical protein LOC100576309 (LOC100576309), mRNA	no		no		no		yes	0.786487	no		no		36.2199	34.1608	123.762	33.8068	42.9272	53.6791	63.1828	39.3746	31.017	34.2694	41.1966	29.5884
NW_003377857.1	212683	212782	99	GNOMON-1160503:1		XM_003249066	PREDICTED: hypothetical protein LOC100576309 (LOC100576309), mRNA	no		no		no		yes	0.871158	no		no		12.7041	11.9819	43.4094	11.5047	14.6085	18.2674	19.9151	12.4108	9.77646	11.9645	14.383	10.3302
NW_003377857.1	212954	213044	90	GNOMON-228504:9		XM_001122502	PREDICTED: hypothetical protein LOC726780 (LOC726780), mRNA	no		no		no		yes	1.72887	no		no		6.25042	5.89508	21.3574	4.66045	5.91775	7.39995	8.44321	5.26168	4.14484	10.0667	12.1016	8.69165
NW_003377857.1	213128	213320	192	GNOMON-228504:8		XM_001122502	PREDICTED: hypothetical protein LOC726780 (LOC726780), mRNA	no		no		no		yes	1.35175	no		no		26.4599	24.9557	90.4124	22.7097	28.8364	36.0589	40.1024	24.9912	19.6866	37.3839	44.9406	32.2775
NW_003377857.1	213413	213667	254	GNOMON-228504:7		XM_001122502	PREDICTED: hypothetical protein LOC726780 (LOC726780), mRNA	no		no		no		yes	0.677736	no		no		3.45778	3.26121	11.8151	4.62249	5.86955	7.33967	9.28685	5.78742	4.55899	4.34056	5.21795	3.74766
NW_003377857.1	213731	213958	227	GNOMON-228504:6		XM_001122502	PREDICTED: hypothetical protein LOC726780 (LOC726780), mRNA	no		no		no		yes	1.50629	no		no		4.30995	4.06493	14.7269	2.24115	2.84577	3.55854	8.05045	5.01691	3.95203	8.3627	10.0531	7.2204
NW_003377857.1	214044	214280	236	GNOMON-228504:5		XM_001122502	PREDICTED: hypothetical protein LOC726780 (LOC726780), mRNA	no		no		no		yes	1.09502	no		no		12.2634	11.5662	41.9033	6.53802	8.30185	10.3812	15.142	9.43628	7.43334	11.4347	13.746	9.87275
NW_003377857.1	214602	214633	31	GNOMON-228504:4				no		no		no		yes	0.982676	no		no		0.348493	0.328681	1.19078	0.504215	0.640243	0.800602	0.487842	0.304015	0.239485	0.330602	0.397429	0.285444
NW_003377857.1	214711	214920	209	GNOMON-228504:3		XM_001122502	PREDICTED: hypothetical protein LOC726780 (LOC726780), mRNA	no		no		no		yes	1.64193	no		no		25.8697	24.399	88.3955	17.4679	22.1804	27.7359	22.8347	14.2302	11.2098	25.8563	31.0828	22.3245
NW_003377857.1	215031	215619	588	GNOMON-228504:2		XM_001122502	PREDICTED: hypothetical protein LOC726780 (LOC726780), mRNA	no		no		no		yes	0.96	no		no		105.745	99.7331	361.324	63.4314	80.5439	100.717	156.178	97.3275	76.6689	103.397	124.297	89.2733
NW_003377857.1	215869	216165	296	GNOMON-228504:1		XM_001122502	PREDICTED: hypothetical protein LOC726780 (LOC726780), mRNA	no		no		no		yes	0.649737	no		no		8.4768	7.9949	28.9648	6.22939	7.90996	9.89113	20.1978	12.5869	9.91525	9.05018	10.8796	7.81398
NW_003377857.1	216664	216805	141	GNOMON-230504:1		XM_391887	PREDICTED: exonuclease mut-7 (LOC408336), mRNA	no		no		no		yes	2.0532	no		no		5.07459	4.7861	17.3397	2.79302	3.54652	4.4348	5.50182	3.42865	2.70089	7.79028	9.365	6.72618
NW_003377857.1	216877	217017	140	GNOMON-230504:2		XM_391887	PREDICTED: exonuclease mut-7 (LOC408336), mRNA	no		no		no		yes	1.01554	no		no		2.7366	2.58103	9.35084	2.72061	3.45458	4.31983	7.01693	4.37284	3.44467	4.91429	5.90766	4.24303
NW_003377857.1	217290	217474	184	GNOMON-230504:3		XM_391887	PREDICTED: exonuclease mut-7 (LOC408336), mRNA	no		no		no		yes	1.65748	no		no		9.41395	8.87877	32.167	8.98398	11.4077	14.2649	13.9991	8.72401	6.87226	16.0017	19.2362	13.8159
NW_003377857.1	217551	217789	238	GNOMON-230504:4		XM_391887	PREDICTED: exonuclease mut-7 (LOC408336), mRNA	no		no		no		yes	3.12988	no		no		9.63372	9.08604	32.918	5.19613	6.59795	8.25051	6.61185	4.1204	3.24581	14.2714	17.1562	12.322
NW_003377857.1	217854	218035	181	GNOMON-230504:5		XM_391887	PREDICTED: exonuclease mut-7 (LOC408336), mRNA	no		no		no		yes	2.23982	no		no		14.5682	13.74	49.7788	7.0937	9.00745	11.2635	13.3507	8.31994	6.55395	20.6221	24.7906	17.8053
NW_003377857.1	218115	218306	191	GNOMON-230504:6		XM_391887	PREDICTED: exonuclease mut-7 (LOC408336), mRNA	no		no		no		yes	1.68101	no		no		52.4424	49.4611	179.193	22.3466	28.3752	35.4823	52.7836	32.8939	25.9119	61.1909	73.5599	52.8326
NW_003377857.1	218385	218582	197	GNOMON-230504:7		XM_391887	PREDICTED: exonuclease mut-7 (LOC408336), mRNA	no		no		no		yes	1.51682	no		no		22.6322	21.3456	77.3332	14.935	18.9641	23.714	28.3485	17.6663	13.9165	29.6537	35.6479	25.6032
NW_003377857.1	218665	218814	149	GNOMON-230504:8		XM_391887	PREDICTED: exonuclease mut-7 (LOC408336), mRNA	no		no		no		yes	1.52367	no		no		17.1776	16.2011	58.6952	7.78243	9.88198	12.3571	19.7521	12.3092	9.69649	20.755	24.9504	17.92
NW_003377857.1	218942	219220	278	GNOMON-230504:9	FBgn0032924	XM_391887	PREDICTED: exonuclease mut-7 (LOC408336), mRNA	no		no		no		yes	1.74692	no		no		58.9699	55.6175	201.497	35.9106	45.5986	57.0195	74.6733	46.5353	36.6577	89.9612	108.146	77.6731
NW_003377857.1	219333	219484	151	GNOMON-230504:10		XM_391887	PREDICTED: exonuclease mut-7 (LOC408336), mRNA	no		no		no		yes	1.61034	no		no		49.2207	46.4225	168.185	33.9249	43.0771	53.8665	70.8302	44.1403	34.7711	78.6598	94.56	67.9154
NW_003377857.1	219567	220004	437	GNOMON-230504:11		XM_391887	PREDICTED: exonuclease mut-7 (LOC408336), mRNA	no		no		no		yes	1.39186	no		no		190.967	180.111	652.527	101.821	129.29	161.673	301.729	188.033	148.121	289.621	348.164	250.06
NW_003377857.1	220089	220279	190	GNOMON-230504:12		XM_391887	PREDICTED: exonuclease mut-7 (LOC408336), mRNA	no		no		no		yes	1.46343	no		no		88.5367	83.5034	302.526	73.505	93.3353	116.713	167.006	104.076	81.9846	168.546	202.616	145.524
NW_003377857.1	220363	220982	619	GNOMON-230504:13		XM_391887	PREDICTED: exonuclease mut-7 (LOC408336), mRNA	no		no		no		yes	1.34731	no		no		434.096	409.418	1483.29	373.435	474.18	592.947	797.676	497.099	391.585	741.16	890.976	639.922
NW_003377857.1	221632	222183	551	GNOMON-1254503:10		XM_393770	PREDICTED: paraplegin-like (LOC410289), mRNA	no		no		no		yes	1.23128	no		no		375.223	353.891	1282.12	233.026	295.893	370.004	478.095	297.941	234.701	405.962	488.023	350.51
NW_003377857.1	222272	222397	125	GNOMON-1254503:9		XM_393770	PREDICTED: paraplegin-like (LOC410289), mRNA	no		no		no		yes	1.12042	no		no		166.466	157.003	568.807	98.3627	124.899	156.182	202.456	126.167	99.3871	156.433	188.054	135.065
NW_003377857.1	222481	222575	94	GNOMON-1254503:8		XM_393770	PREDICTED: paraplegin-like (LOC410289), mRNA	no		no		no		yes	1.39831	no		no		60.6855	57.2356	207.36	37.2503	47.2997	59.1466	69.0114	43.0068	33.8782	66.5488	80.0008	57.4586
NW_003377857.1	222657	222977	320	GNOMON-1254503:7	FBgn0024992	XM_393770	PREDICTED: paraplegin-like (LOC410289), mRNA	no		no		no		yes	1.01486	no		no		297.301	280.4	1015.86	177.338	225.181	281.581	248.617	154.934	122.048	174.002	209.175	150.235
NW_003377857.1	223048	223400	352	GNOMON-1254503:6	FBgn0024992	XM_393770	PREDICTED: paraplegin-like (LOC410289), mRNA	no		no		no		yes	0.93327	no		no		195.453	184.342	667.855	107.973	137.102	171.442	139.668	87.0389	68.5641	89.8919	108.063	77.6132
NW_003377857.1	223525	223693	168	GNOMON-1254503:5	FBgn0024992	XM_393770	PREDICTED: paraplegin-like (LOC410289), mRNA	no		no		no		yes	1.00434	no		no		71.9196	67.831	245.746	42.4266	53.8725	67.3657	42.392	26.418	20.8106	29.3616	35.2968	25.351
NW_003377857.1	223795	224097	302	GNOMON-1254503:4	FBgn0024992	XM_393770	PREDICTED: paraplegin-like (LOC410289), mRNA	no		no		no		yes	1.30608	no		no		61.9313	58.4105	211.616	39.4802	50.1313	62.6875	28.199	17.5732	13.8431	25.3991	30.5333	21.9298
NW_003377857.1	224192	224417	225	GNOMON-1254503:3		XM_393770	PREDICTED: paraplegin-like (LOC410289), mRNA	no		no		no		yes	0.826123	no		no		37.9762	35.8173	129.763	23.1271	29.3663	36.7216	34.538	21.5235	16.955	19.677	23.6545	16.9892
NW_003377857.1	224493	224774	281	GNOMON-1254503:2		XM_393770	PREDICTED: paraplegin-like (LOC410289), mRNA	no		no		no		yes	0.827691	no		no		26.527	25.019	90.6417	21.101	26.7937	33.5046	26.976	16.811	13.2427	15.3979	18.5104	13.2947
NW_003377857.1	224838	225287	449	GNOMON-1254503:1		XM_393770	PREDICTED: paraplegin-like (LOC410289), mRNA	no		no		no		yes	1.59622	no		no		2.11872	1.99827	7.23957	2.48225	3.15191	3.94136	5.39567	3.3625	2.64878	5.93957	7.14018	5.12826
NW_003377857.1	230474	232156	1682	GNOMON-1264503:6	FBgn0035199	XM_393774	PREDICTED: C-type lectin 3 (CTL3), mRNA	no		no		no		yes	0.889813	no		no		73.7884	69.5935	252.131	61.8469	78.532	98.2016	75.916	47.3097	37.2678	46.5852	56.0019	40.222
NW_003377857.1	232278	232513	235	GNOMON-1264503:5	FBgn0035199	XM_393774	PREDICTED: C-type lectin 3 (CTL3), mRNA	no		no		no		yes	1.979	no		no		0.508114	0.479228	1.7362	0.260136	0.330316	0.413049	0.480627	0.29952	0.235944	0.655951	0.788543	0.566352
NW_003377857.1	260871	261429	558	GNOMON-1194503:1		XM_003249067	PREDICTED: hypothetical protein LOC100576370 (LOC100576370), mRNA	no		no		no		yes	1.73749	no		no		0.921239	0.868867	3.14783	0.260407	0.33066	0.413479	2.43754	1.51904	1.19661	2.92072	3.51111	2.52177
NW_003377857.1	263122	263457	335	GNOMON-1194503:4		XM_003249067	PREDICTED: hypothetical protein LOC100576370 (LOC100576370), mRNA	no		no		no		yes	2.611	no		no		0.201161	0.189725	0.687357	0.784553	0.996211	1.24573	1.42611	0.888733	0.700091	2.5679	3.08697	2.21714
NW_003377857.1	263690	265159	1469	GNOMON-1194503:5		XM_003249067	PREDICTED: hypothetical protein LOC100576370 (LOC100576370), mRNA	no		no		no		yes	1.01592	no		no		12.7783	12.0518	43.6628	21.5459	27.3586	34.211	40.9376	25.5117	20.0966	28.6813	34.4789	24.7636
NW_003377857.1	290488	290900	412	GNOMON-1264503:1		XM_393774	PREDICTED: C-type lectin 3 (CTL3), mRNA	no		no		no		yes	4.144	no		no		0.555877	0.524276	1.89941	0.530578	0.673718	0.842461	0.460829	0.287182	0.226225	1.31697	1.58318	1.13708
NW_003377857.1	310125	310877	752	GNOMON-1322503:1		XM_393772	PREDICTED: dipeptidase 1-like (LOC410291), mRNA	no		no		no		yes	1.39455	no		no		2.55901	2.41353	8.74402	2.47464	3.14226	3.92928	3.05596	1.90443	1.5002	2.93898	3.53306	2.53753
NW_003377857.1	336504	337019	515	GNOMON-1344503:4				no		no		no		yes	6.02474	no		no		5.90836	5.57247	20.1886	6.59365	8.37249	10.4695	2.50693	1.56228	1.23067	10.4159	12.5214	8.99315
NW_003377857.1	339254	339424	170	GNOMON-1344503:1				no		no		no		yes	1.08458	no		no		0.486453	0.458798	1.66219	0.270951	0.344049	0.430221	3.10556	1.93534	1.52455	2.32284	2.79238	2.00556
NW_003377857.1	371545	372877	1332	GNOMON-1322503:8		XM_393772	PREDICTED: dipeptidase 1-like (LOC410291), mRNA	no		no		no		yes	1.1302	no		no		25.8107	24.3434	88.1941	26.2909	33.3837	41.7452	44.3079	27.612	21.7511	34.5346	41.5154	29.8174
NW_003377857.1	374029	374465	436	GNOMON-1366503:11		XM_393771	PREDICTED: anaphase-promoting complex subunit 5-like (LOC410290), mRNA	no		no		no		yes	1.1494	no		no		56.4553	53.2459	192.905	51.4662	65.3508	81.719	94.7812	59.0662	46.5289	75.1292	90.3157	64.867
NW_003377857.1	374563	374830	267	GNOMON-1366503:10		XM_393771	PREDICTED: anaphase-promoting complex subunit 5-like (LOC410290), mRNA	no		no		no		yes	0.949515	no		no		53.3614	50.3278	182.334	31.8457	40.437	50.5651	70.036	43.6454	34.3813	45.8606	55.1308	39.5963
NW_003377857.1	374902	375023	121	GNOMON-1366503:9		XM_393771	PREDICTED: anaphase-promoting complex subunit 5-like (LOC410290), mRNA	no		no		no		yes	0.95979	no		no		15.9743	15.0662	54.5835	8.69228	11.0373	13.8018	14.1429	8.81364	6.94287	9.3612	11.2535	8.08251
NW_003377857.1	375142	375444	302	GNOMON-1366503:8		XM_393771	PREDICTED: anaphase-promoting complex subunit 5-like (LOC410290), mRNA	no		no		no		yes	0.721065	no		no		40.5667	38.2605	138.614	23.1183	29.3552	36.7077	29.9069	18.6375	14.6815	14.8718	17.8779	12.8404
NW_003377857.1	375538	375667	129	GNOMON-1366503:7		XM_393771	PREDICTED: anaphase-promoting complex subunit 5-like (LOC410290), mRNA	no		no		no		yes	0.719252	no		no		10.2136	9.63293	34.8993	3.08802	3.9211	4.90321	8.47954	5.28432	4.16267	4.206	5.0562	3.63149
NW_003377857.1	375794	375907	113	GNOMON-1366503:6		XM_393771	PREDICTED: anaphase-promoting complex subunit 5-like (LOC410290), mRNA	no		no		no		yes	0.988862	no		no		8.9147	8.4079	30.4611	4.14271	5.26034	6.57788	5.2539	3.27415	2.57918	3.5829	4.30714	3.09349
NW_003377857.1	376027	376208	181	GNOMON-1366503:5		XM_393771	PREDICTED: anaphase-promoting complex subunit 5-like (LOC410290), mRNA	no		no		no		yes	0.131162	no		no		12.6803	11.9594	43.3279	4.70426	5.97338	7.46951	7.42488	4.62707	3.64494	0.671606	0.807363	0.579869
NW_003377857.1	376312	376462	150	GNOMON-1366503:4		XM_393771	PREDICTED: anaphase-promoting complex subunit 5-like (LOC410290), mRNA	no		no		no		yes	0.912239	no		no		6.62058	6.24421	22.6222	2.60795	3.31153	4.14095	2.5615	1.59629	1.25746	1.61146	1.9372	1.39134
NW_003377857.1	376544	376923	379	GNOMON-1366503:3		XM_393771	PREDICTED: anaphase-promoting complex subunit 5-like (LOC410290), mRNA	no		no		no		yes	1.21619	no		no		10.4614	9.86667	35.7461	5.08731	6.45977	8.07772	5.43654	3.38797	2.66884	4.55974	5.48143	3.9369
NW_003377857.1	379244	379451	207	GNOMON-232504:1		XM_003249077	PREDICTED: hypothetical protein LOC100577651 (LOC100577651), mRNA	no		no		no		yes	1.45304	no		no		60.8935	57.4317	208.07	115.832	147.081	183.919	135.519	84.4533	66.5274	135.798	163.248	117.249
NW_003377857.1	379549	379715	166	GNOMON-232504:2		XM_003249077	PREDICTED: hypothetical protein LOC100577651 (LOC100577651), mRNA	no		no		no		yes	2.17679	no		no		3.55792	3.35566	12.1573	4.42153	5.61437	7.02058	4.55538	2.83884	2.23627	6.83844	8.22076	5.90435
NW_003377857.1	379799	380679	880	GNOMON-232504:3		XM_003249077	PREDICTED: hypothetical protein LOC100577651 (LOC100577651), mRNA	no		no		no		yes	1.95608	no		no		234.335	221.013	800.71	399.172	506.86	633.812	451.758	281.529	221.772	609.41	732.595	526.168
NW_003377857.1	380692	380925	233	GNOMON-234504:7		XM_003249078	PREDICTED: hypothetical protein LOC100577693 (LOC100577693), mRNA	no		no		no		yes	3.93015	no		yes	0.181038	7.54411	7.11522	25.7779	13.813	17.5394	21.9325	35.4243	22.0759	17.3901	96.0123	115.42	82.8976
NW_003377857.1	381021	381083	62	GNOMON-234504:6				no		no		no		yes	3.36374	no		no		2.75426	2.59768	9.41118	5.21171	6.61774	8.27526	13.4705	8.39461	6.61278	31.2481	37.5645	26.9798
NW_003377857.1	381332	381515	183	GNOMON-234504:5		XM_003249078	PREDICTED: hypothetical protein LOC100577693 (LOC100577693), mRNA	no		no		no		yes	4.8306	no		yes	0.158719	34.8334	32.8531	119.024	51.5118	65.4087	81.7914	122.594	76.3988	60.1825	408.402	490.955	352.617
NW_003377857.1	381632	381757	125	GNOMON-234504:4		XM_003249078	PREDICTED: hypothetical protein LOC100577693 (LOC100577693), mRNA	no		no		no		yes	4.88059	no		yes	0.121885	74.8088	70.5559	255.618	86.6233	109.993	137.542	265.709	165.585	130.439	894.323	1075.1	772.164
NW_003377857.1	381829	381981	152	GNOMON-234504:3		XM_003249078	PREDICTED: hypothetical protein LOC100577693 (LOC100577693), mRNA	no		no		no		yes	5.15976	no		yes	0.120965	37.5085	35.3762	128.165	55.3384	70.2677	87.8673	161.783	100.82	79.4203	575.675	692.041	497.041
NW_003377857.1	382046	382287	241	GNOMON-234504:2		XM_003249078	PREDICTED: hypothetical protein LOC100577693 (LOC100577693), mRNA	no		no		no		yes	5.45771	no		yes	0.11451	45.7629	43.1613	156.37	69.4468	88.1822	110.269	202.764	126.359	99.5385	763.164	917.428	658.92
NW_003377857.1	382431	382458	27	GNOMON-234504:1				no		no		no		yes	8.14295	no		yes	0.0717033	0.674518	0.636172	2.3048	0.762552	0.968273	1.21079	2.3831	1.48511	1.16988	13.3826	16.0877	11.5546
NW_003377857.1	382467	382515	48	GNOMON-236504:5				no		no		no		yes	5.34419	no		yes	0.0928858	3.12637	2.94863	10.6827	3.0189	3.83334	4.79347	11.0971	6.91556	5.44767	40.8987	49.1659	35.3122
NW_003377857.1	382734	382777	43	GNOMON-236504:4				no		no		no		yes	4.14354	no		yes	0.125465	2.0851	1.96656	7.12469	3.28432	4.17036	5.2149	11.5277	7.18391	5.65906	32.9407	39.5992	28.4412
NW_003377857.1	382888	383004	116	GNOMON-236504:3		XM_003249079	PREDICTED: hypothetical protein LOC100577736 (LOC100577736), mRNA	no		no		no		yes	5.0535	no		yes	0.159979	8.19003	7.72443	27.985	10.7547	13.6562	17.0766	24.2739	15.1271	11.9162	84.5956	101.696	73.0404
NW_003377857.1	383099	383144	45	GNOMON-236504:2				no		no		no		yes	5.64655	no		yes	0.0824556	0.8819	0.831764	3.01341	0.762393	0.968072	1.21054	2.98792	1.86203	1.46679	11.6351	13.987	10.0458
NW_003377857.1	383267	383361	94	GNOMON-236504:1		XM_003249079	PREDICTED: hypothetical protein LOC100577736 (LOC100577736), mRNA	no		no		no		yes	13.5106	no		no		0.180403	0.170147	0.616428	0	0	0	0.462709	0.288353	0.227148	4.31121	5.18267	3.72232
NW_003377857.1	384238	384870	632	GNOMON-1412503:11		XM_001122611	PREDICTED: hypothetical protein LOC726895 (LOC726895), mRNA	no		no		no		yes	3.62677	no		no		6.04845	5.70459	20.6673	9.72485	12.3484	15.4413	5.20271	3.24225	2.55405	13.0127	15.643	11.2352
NW_003377857.1	385144	385344	200	GNOMON-1412503:10		XM_001122611	PREDICTED: hypothetical protein LOC726895 (LOC726895), mRNA	no		no		no		yes	2.09462	no		no		1.4161	1.33559	4.83874	0	0	0	1.39521	0.869472	0.684918	2.01539	2.42278	1.7401
NW_003377857.1	385444	385771	327	GNOMON-1412503:9		XM_001122611	PREDICTED: hypothetical protein LOC726895 (LOC726895), mRNA	no		no		no		yes	1.02005	no		no		0.862341	0.813317	2.94658	2.76853	3.51543	4.39593	3.143	1.95867	1.54293	2.21096	2.65788	1.90896
NW_003377857.1	385973	386204	231	GNOMON-1412503:8		XM_001122611	PREDICTED: hypothetical protein LOC726895 (LOC726895), mRNA	no		no		no		yes	2.89582	no		no		0.34911	0.329264	1.19289	0	0	0	0.487408	0.303745	0.239272	0.973376	1.17013	0.840419
NW_003377857.1	386759	386904	145	GNOMON-1412503:5		XM_001122611	PREDICTED: hypothetical protein LOC726895 (LOC726895), mRNA	no		no		no		yes	1.8768	no		no		0.17947	0.169268	0.613242	0.260155	0.33034	0.413079	1.00492	0.626252	0.493325	1.30067	1.56358	1.123
NW_003377857.1	387121	387314	193	GNOMON-1412503:4		XM_001122611	PREDICTED: hypothetical protein LOC726895 (LOC726895), mRNA	no		no		no		yes	1.01218	no		no		0	0	0	0	0	0	0.46193	0.287867	0.226765	0.32244	0.387617	0.278396
NW_003377857.1	388115	388266	151	GNOMON-1412503:3		XM_001122611	PREDICTED: hypothetical protein LOC726895 (LOC726895), mRNA	no		no		no		yes	1.95435	no		no		0.202047	0.19056	0.690384	0	0	0	0.977799	0.609349	0.480009	1.31786	1.58425	1.13785
NW_003377857.1	392654	393319	665	GNOMON-1420503:1		XM_003249068	PREDICTED: hypothetical protein LOC100576552 (LOC100576552), mRNA	no		no		no		yes	1.63971	no		no		1.39563	1.31629	4.76879	1.44026	1.82881	2.28686	3.56462	2.22142	1.7499	4.03085	4.84563	3.48026
NW_003377857.1	393716	394055	339	GNOMON-1420503:2		XM_003249068	PREDICTED: hypothetical protein LOC100576552 (LOC100576552), mRNA	no		no		no		yes	2.22685	no		no		0.342566	0.323091	1.17053	2.05385	2.60793	3.26113	3.14071	1.95724	1.5418	4.8232	5.79816	4.16438
NW_003377857.1	395576	395915	339	GNOMON-1420503:3		XM_003249068	PREDICTED: hypothetical protein LOC100576552 (LOC100576552), mRNA	no		no		no		yes	2.18614	no		no		6.2951	5.93723	21.5101	9.90403	12.5759	15.7258	9.31929	5.80764	4.57491	14.05	16.8901	12.1309
NW_003377857.1	396187	396316	129	GNOMON-1420503:4		XM_003249068	PREDICTED: hypothetical protein LOC100576552 (LOC100576552), mRNA	no		no		no		yes	1.6534	no		no		21.6842	20.4515	74.094	31.4323	39.9122	49.9088	43.3719	27.0287	21.2916	49.454	59.4506	42.6989
NW_003377857.1	396394	396548	154	GNOMON-1420503:5		XM_003249068	PREDICTED: hypothetical protein LOC100576552 (LOC100576552), mRNA	no		no		no		yes	1.16112	no		no		49.4685	46.6563	169.032	54.086	68.6773	85.8787	85.4969	53.2803	41.9711	68.4609	82.2994	59.1095
NW_003377857.1	396782	397092	310	GNOMON-1420503:6		XM_003249068	PREDICTED: hypothetical protein LOC100576552 (LOC100576552), mRNA	no		no		no		yes	1.81736	no		no		23.7697	22.4184	81.2198	21.4146	27.1918	34.0025	33.858	21.0998	16.6212	42.4345	51.0121	36.6382
NW_003377857.1	397763	397973	210	GNOMON-1460503:1		XM_395698	PREDICTED: e3 ubiquitin-protein ligase LRSAM1-like (LOC412236), mRNA	no		no		no		yes	1.41722	no		no		25.8458	24.3765	88.3139	16.719	21.2294	26.5467	25.3206	15.7794	12.4301	24.7473	29.7496	21.3669
NW_003377857.1	398310	398552	242	GNOMON-1460503:2		XM_395698	PREDICTED: e3 ubiquitin-protein ligase LRSAM1-like (LOC412236), mRNA	no		no		no		yes	0.938767	no		no		16.363	15.4327	55.9115	12.2649	15.5737	19.4744	10.3148	6.42805	5.06364	6.67785	8.0277	5.76569
NW_003377857.1	398661	399074	413	GNOMON-1460503:3		XM_395698	PREDICTED: e3 ubiquitin-protein ligase LRSAM1-like (LOC412236), mRNA	no		no		no		yes	0.818542	no		no		78.2942	73.8432	267.527	52.831	67.0838	83.8861	51.0215	31.7958	25.0469	28.8012	34.6231	24.8672
NW_003377857.1	399449	399550	101	GNOMON-1460503:4		XM_395698	PREDICTED: e3 ubiquitin-protein ligase LRSAM1-like (LOC412236), mRNA	no		no		no		yes	0.90579	no		no		23.2374	21.9163	79.401	13.1615	16.7122	20.898	10.6478	6.63556	5.2271	6.65127	7.99575	5.74275
NW_003377857.1	399650	399758	108	GNOMON-1460503:5		XM_395698	PREDICTED: e3 ubiquitin-protein ligase LRSAM1-like (LOC412236), mRNA	no		no		no		yes	1.04883	no		no		28.7531	27.1185	98.248	22.753	28.8913	36.1276	15.1382	9.43388	7.43145	10.9495	13.1628	9.45388
NW_003377857.1	400019	400180	161	GNOMON-1460503:6		XM_395698	PREDICTED: e3 ubiquitin-protein ligase LRSAM1-like (LOC412236), mRNA	no		no		no		yes	0.962561	no		no		50.3103	47.4502	171.908	30.4465	38.6604	48.3435	28.7365	17.9081	14.107	19.0756	22.9315	16.47
NW_003377857.1	400439	400538	99	GNOMON-1460503:7		XM_395698	PREDICTED: e3 ubiquitin-protein ligase LRSAM1-like (LOC412236), mRNA	no		no		no		yes	1.0355	no		no		14.6149	13.784	49.9383	10.4277	13.2409	16.5572	9.40869	5.86335	4.6188	6.71887	8.07701	5.80111
NW_003377857.1	400607	400850	243	GNOMON-1460503:8		XM_395698	PREDICTED: e3 ubiquitin-protein ligase LRSAM1-like (LOC412236), mRNA	no		no		no		yes	1.02409	no		no		96.906	91.3969	331.123	59.5945	75.6719	94.6252	48.1846	30.0279	23.6542	34.03	40.9088	29.3817
NW_003377857.1	400936	401061	125	GNOMON-1460503:9		XM_395698	PREDICTED: e3 ubiquitin-protein ligase LRSAM1-like (LOC412236), mRNA	no		no		no		yes	0.664366	no		no		20.4442	19.282	69.8569	15.3585	19.5019	24.3865	17.9361	11.1775	8.80499	8.21774	9.87886	7.09525
NW_003377857.1	401128	401322	194	GNOMON-1460503:10		XM_395698	PREDICTED: e3 ubiquitin-protein ligase LRSAM1-like (LOC412236), mRNA	no		no		no		yes	1.07382	no		no		70.029	66.0478	239.286	52.0684	66.1154	82.6751	35.7452	22.2759	17.5476	26.4708	31.8216	22.8551
NW_003377857.1	401398	401592	194	GNOMON-1460503:11		XM_395698	PREDICTED: e3 ubiquitin-protein ligase LRSAM1-like (LOC412236), mRNA	no		no		no		yes	1.01081	no		no		91.204	86.0191	311.64	69.148	87.8028	109.795	60.2518	37.548	29.5781	42.0005	50.4905	36.2635
NW_003377857.1	401675	402063	388	GNOMON-1460503:12		XM_395698	PREDICTED: e3 ubiquitin-protein ligase LRSAM1-like (LOC412236), mRNA	no		no		no		yes	0.8433	no		no		15.2563	14.389	52.13	8.86148	11.2521	14.0704	14.601	9.09911	7.16774	8.49143	10.2079	7.33155
NW_003377857.1	405746	405968	222	GNOMON-238504:1		XM_392878	PREDICTED: gamma-soluble NSF attachment protein (gammaSnap), mRNA	no		no		no		yes	1.40729	no		no		25.4712	24.0232	87.0339	19.0429	24.1804	30.2367	20.4279	12.7303	10.0282	19.8254	23.8329	17.1174
NW_003377857.1	406133	406200	67	GNOMON-238504:2				no		no		no		yes	0.76372	no		no		3.37654	3.18459	11.5375	3.02068	3.8356	4.79629	1.88759	1.17632	0.926635	0.994166	1.19513	0.858369
NW_003377857.1	406302	406386	84	GNOMON-238504:3		XM_392878	PREDICTED: gamma-soluble NSF attachment protein (gammaSnap), mRNA	no		no		no		yes	0.778252	no		no		7.20427	6.79471	24.6167	5.34998	6.79331	8.4948	6.05458	3.77312	2.97224	3.24953	3.90638	2.80566
NW_003377857.1	407149	407356	207	GNOMON-238504:5	FBgn0028552	XM_392878	PREDICTED: gamma-soluble NSF attachment protein (gammaSnap), mRNA	no		no		no		yes	0.792635	no		no		45.7417	43.1413	156.297	35.607	45.213	56.5374	37.2947	23.2415	18.3083	20.3862	24.5071	17.6016
NW_003377857.1	407456	407704	248	GNOMON-238504:6	FBgn0028552	XM_392878	PREDICTED: gamma-soluble NSF attachment protein (gammaSnap), mRNA	no		no		no		yes	0.853653	no		no		103.751	97.8531	354.514	84.1774	106.887	133.658	109.941	68.5134	53.9708	64.7227	77.8057	55.882
NW_003377857.1	407789	408031	242	GNOMON-238504:7	FBgn0028552	XM_392878	PREDICTED: gamma-soluble NSF attachment protein (gammaSnap), mRNA	no		no		no		yes	0.985816	no		no		126.469	119.279	432.138	112.57	142.94	178.741	175.754	109.527	86.2793	119.486	143.639	103.165
NW_003377857.1	408122	408251	129	GNOMON-238504:8		XM_392878	PREDICTED: gamma-soluble NSF attachment protein (gammaSnap), mRNA	no		no		no		yes	1.33788	no		no		51.1018	48.1966	174.612	45.0031	57.144	71.4567	62.8061	39.1398	30.832	57.9475	69.6609	50.0322
NW_003377857.1	411129	411332	203	GNOMON-238504:10	FBgn0028552	XM_392878	PREDICTED: gamma-soluble NSF attachment protein (gammaSnap), mRNA	no		no		no		yes	1.12841	no		no		12.2659	11.5685	41.9119	15.3327	19.4692	24.3455	18.7416	11.6795	9.2004	14.5845	17.5326	12.5923
NW_003377857.1	411943	412072	129	GNOMON-238504:11		XM_392878	PREDICTED: gamma-soluble NSF attachment protein (gammaSnap), mRNA	no		no		no		yes	1.3405	no		no		35.6977	33.6683	121.977	28.8428	36.6241	45.7972	50.4493	31.4392	24.766	46.6377	56.065	40.2673
NW_003377857.1	412184	412243	59	GNOMON-238504:12				no		no		no		yes	1.43842	no		no		9.4154	8.88014	32.172	3.7433	4.75317	5.94368	10.9093	6.79851	5.35546	10.8217	13.0092	9.34356
NW_003377857.1	412908	413140	232	GNOMON-238504:13	FBgn0028552	XM_392878	PREDICTED: gamma-soluble NSF attachment protein (gammaSnap), mRNA	no		no		no		yes	1.16371	no		no		267.557	252.346	914.229	236.183	299.9	375.015	440	274.201	216	353.113	424.491	304.88
NW_003377857.1	413235	413628	393	GNOMON-238504:14		XM_392878	PREDICTED: gamma-soluble NSF attachment protein (gammaSnap), mRNA	no		no		no		yes	1.2422	no		no		124.358	117.288	424.924	106.442	135.158	169.01	201.171	125.366	98.7563	172.335	207.171	148.795
NW_003377857.1	417165	418220	1055	GNOMON-240504:24		XM_003249080	PREDICTED: laminin B2 (LanB2), mRNA	no		no		no		yes	2.18414	no		no		764.62	721.151	2612.67	840.66	1067.45	1334.81	1073.34	668.889	526.912	1616.72	1943.52	1395.88
NW_003377857.1	418314	418431	117	GNOMON-240504:23		XM_003249080	PREDICTED: laminin B2 (LanB2), mRNA	no		no		no		yes	2.19536	no		no		184.531	174.04	630.533	190.931	242.44	303.163	246.468	153.595	120.993	373.15	448.579	322.18
NW_003377857.1	418509	418691	182	GNOMON-240504:22		XM_003249080	PREDICTED: laminin B2 (LanB2), mRNA	no		no		no		yes	1.95679	no		no		369.837	348.812	1263.72	367.601	466.773	583.684	482.431	300.643	236.829	651.021	782.618	562.096
NW_003377857.1	418809	418984	175	GNOMON-240504:21		XM_003249080	PREDICTED: laminin B2 (LanB2), mRNA	no		no		no		yes	2.22543	no		no		173.577	163.709	593.105	161.757	205.396	256.84	202.531	126.214	99.4243	310.83	373.66	268.372
NW_003377857.1	419117	419354	237	GNOMON-240504:20		XM_003249080	PREDICTED: laminin B2 (LanB2), mRNA	no		no		no		yes	2.17121	no		no		335.688	316.604	1147.03	266.65	338.587	423.391	363.632	226.61	178.51	544.478	654.538	470.106
NW_003377857.1	419429	419627	198	GNOMON-240504:19		XM_003249080	PREDICTED: laminin B2 (LanB2), mRNA	no		no		no		yes	2.05619	no		no		174.991	165.043	597.937	137.445	174.525	218.237	162.987	101.571	80.0118	231.118	277.836	199.549
NW_003377857.1	419783	419893	110	GNOMON-240504:18		XM_003249080	PREDICTED: laminin B2 (LanB2), mRNA	no		no		no		yes	1.70113	no		no		58.7785	55.4369	200.843	43.1376	54.7752	68.4946	59.7008	37.2046	29.3076	70.0379	84.1953	60.4712
NW_003377857.1	419965	420352	387	GNOMON-240504:17		XM_003249080	PREDICTED: laminin B2 (LanB2), mRNA	no		no		no		yes	1.95608	no		no		162.881	153.622	556.558	117.22	148.844	186.125	135.241	84.2803	66.391	182.437	219.314	157.517
NW_003377857.1	420616	420886	270	GNOMON-240504:16	FBgn0002528	XM_003249080	PREDICTED: laminin B2 (LanB2), mRNA	no		no		no		yes	1.42705	no		no		50.0165	47.1731	170.904	39.2813	49.8787	62.3716	31.9819	19.9306	15.7002	31.4746	37.8368	27.1753
NW_003377857.1	420966	421181	215	GNOMON-240504:15	FBgn0002528	XM_003249080	PREDICTED: laminin B2 (LanB2), mRNA	no		no		no		yes	1.16408	no		no		33.7213	31.8043	115.224	23.8111	30.2349	37.8078	19.7236	12.2915	9.68249	15.8339	19.0345	13.6711
NW_003377857.1	421288	421490	202	GNOMON-240504:14	FBgn0002528	XM_003249080	PREDICTED: laminin B2 (LanB2), mRNA	no		no		no		yes	0.939487	no		no		18.2085	17.1734	62.2176	11.4492	14.538	18.1792	10.5494	6.57421	5.17878	6.83494	8.21654	5.90132
NW_003377857.1	421573	421758	185	GNOMON-240504:13	FBgn0002528	XM_003249080	PREDICTED: laminin B2 (LanB2), mRNA	no		no		no		yes	1.64557	no		no		12.0736	11.3872	41.2548	5.5383	7.03243	8.79382	4.73901	2.95328	2.32642	5.378	6.46509	4.64339
NW_003377857.1	421840	422028	188	GNOMON-240504:12		XM_003249080	PREDICTED: laminin B2 (LanB2), mRNA	no		no		no		yes	4.33536	no		no		6.6797	6.29996	22.8242	2.45757	3.12057	3.90217	1.92434	1.19922	0.944673	5.75338	6.91636	4.96751
NW_003377857.1	422115	422339	224	GNOMON-240504:11	FBgn0002528	XM_003249080	PREDICTED: laminin B2 (LanB2), mRNA	no		no		no		yes	2.45815	no		no		5.72276	5.39742	19.5544	5.1198	6.50103	8.12932	4.90551	3.05704	2.40815	8.31588	9.99683	7.17998
NW_003377857.1	422399	422531	132	GNOMON-240504:10	FBgn0002528	XM_003249080	PREDICTED: laminin B2 (LanB2), mRNA	no		no		no		yes	2.97602	no		no		2.74761	2.59141	9.38845	2.1978	2.79073	3.48971	1.44414	0.899969	0.708942	2.9639	3.56302	2.55905
NW_003377857.1	422613	422785	172	GNOMON-240504:9		XM_003249080	PREDICTED: laminin B2 (LanB2), mRNA	no		no		no		yes	2.48636	no		no		5.25892	4.95996	17.9695	2.31926	2.94495	3.68256	1.86794	1.16407	0.916986	3.20289	3.85032	2.7654
NW_003377857.1	422958	423214	256	GNOMON-240504:8	FBgn0002528	XM_003249080	PREDICTED: laminin B2 (LanB2), mRNA	no		no		no		yes	1.27075	no		no		11.7689	11.0999	40.2139	4.23781	5.38108	6.72887	4.24669	2.64647	2.08473	3.72158	4.47386	3.21324
NW_003377857.1	423318	423543	225	GNOMON-240504:7	FBgn0002528	XM_003249080	PREDICTED: laminin B2 (LanB2), mRNA	no		no		no		yes	1.74626	no		no		9.55842	9.01502	32.6607	10.879	13.8139	17.2739	9.66646	6.02399	4.74534	11.6411	13.9942	10.051
NW_003377857.1	423726	423914	188	GNOMON-240504:6	FBgn0002528	XM_003249080	PREDICTED: laminin B2 (LanB2), mRNA	no		no		no		yes	0.462965	no		no		0.783845	0.739284	2.67836	0.521572	0.662282	0.828162	4.23191	2.63726	2.07748	1.35114	1.62426	1.16658
NW_003377857.1	426014	426315	301	GNOMON-240504:4	FBgn0002528	XM_003249080	PREDICTED: laminin B2 (LanB2), mRNA	no		no		no		yes	1.43816	no		no		0.179845	0.169621	0.614521	1.03186	1.31023	1.6384	1.33451	0.831647	0.655122	1.32356	1.59111	1.14277
NW_003377857.1	427355	427613	258	GNOMON-240504:3	FBgn0002528	XM_003249080	PREDICTED: laminin B2 (LanB2), mRNA	no		no		no		yes	1.46479	no		no		35.3273	33.319	120.712	35.0878	44.5538	55.713	80.7527	50.3238	39.6421	81.5734	98.0625	70.431
NW_003377857.1	428529	428887	358	GNOMON-240504:2		XM_003249080	PREDICTED: laminin B2 (LanB2), mRNA	no		no		no		yes	1.30397	no		no		23.031	21.7217	78.6959	14.2827	18.1359	22.6783	51.3114	31.9764	25.1892	46.1422	55.4693	39.8394
NW_003377857.1	429690	429756	66	GNOMON-240504:1				no		no		no		yes	0.503702	no		no		0.349392	0.329529	1.19386	0.255501	0.32443	0.405689	0.951203	0.592775	0.466953	0.330418	0.397208	0.285285
NW_003377857.1	430826	431360	534	GNOMON-1586503:2	FBgn0016715	XM_001122672	PREDICTED: rhythmically expressed gene 2 protein-like (LOC726955), mRNA	no		no		no		yes	1.69639	no		no		343.344	323.825	1173.19	265.937	337.681	422.259	527.968	329.022	259.184	617.661	742.514	533.293
NW_003377857.1	431824	432216	392	GNOMON-1586503:1	FBgn0016715	XM_001122672	PREDICTED: rhythmically expressed gene 2 protein-like (LOC726955), mRNA	no		no		no		yes	1.28444	no		no		132.72	125.175	453.498	103.388	131.281	164.162	229.851	143.239	112.836	203.599	244.754	175.789
NW_003377857.1	439478	440496	1018	GNOMON-1624503:6		XM_396754	PREDICTED: hypothetical protein LOC413309 (LOC413309), mRNA	no		no		no		yes	1.10972	no		no		15.5098	14.6281	52.9963	13.2972	16.8845	21.1136	24.8122	15.4626	12.1805	18.9887	22.8271	16.395
NW_003377857.1	440604	440769	165	GNOMON-1624503:5		XM_396754	PREDICTED: hypothetical protein LOC413309 (LOC413309), mRNA	no		no		no		yes	0.463012	no		no		1.65502	1.56093	5.65512	1.98139	2.51593	3.14609	3.95586	2.46523	1.94196	1.26313	1.51846	1.0906
NW_003377857.1	440879	441056	177	GNOMON-1624503:4		XM_396754	PREDICTED: hypothetical protein LOC413309 (LOC413309), mRNA	no		no		no		yes	0.52993	no		no		2.61095	2.46252	8.9215	2.31915	2.94481	3.68238	4.40655	2.74609	2.16321	1.6104	1.93592	1.39043
NW_003377857.1	441147	441300	153	GNOMON-1624503:3	FBgn0029738	XM_396754	PREDICTED: hypothetical protein LOC413309 (LOC413309), mRNA	no		no		no		yes	0.47365	no		no		1.33019	1.25457	4.54519	1.79569	2.28013	2.85123	3.89889	2.42973	1.914	1.27355	1.53098	1.09959
NW_003377857.1	441451	441549	98	GNOMON-1624503:2		XM_396754	PREDICTED: hypothetical protein LOC413309 (LOC413309), mRNA	no		no		no		yes	0.899838	no		no		2.30987	2.17855	7.8927	3.26469	4.14544	5.18374	4.7705	2.9729	2.34187	2.96036	3.55876	2.55599
NW_003377857.1	447434	447730	296	GNOMON-1602503:1	FBgn0039966	XM_393353	PREDICTED: Rab21 protein (Rab21), mRNA	no		no		no		yes	0.988402	no		no		7.961	7.50842	27.2024	6.54594	8.3119	10.3938	13.8428	8.6266	6.79553	9.43568	11.343	8.14682
NW_003377857.1	447883	448050	167	GNOMON-1602503:2	FBgn0039966	XM_393353	PREDICTED: Rab21 protein (Rab21), mRNA	no		no		no		yes	1.54518	no		no		11.9741	11.2934	40.9149	6.82654	8.66821	10.8393	14.1409	8.81239	6.94188	15.0686	18.1145	13.0103
NW_003377857.1	448115	448233	118	GNOMON-1602503:3		XM_393353	PREDICTED: Rab21 protein (Rab21), mRNA	no		no		no		yes	1.53499	no		no		13.4572	12.6922	45.9826	7.95047	10.0954	12.6239	10.264	6.39638	5.03869	10.8653	13.0616	9.38114
NW_003377857.1	448303	448692	389	GNOMON-1602503:4		XM_393353	PREDICTED: Rab21 protein (Rab21), mRNA	no		no		no		yes	1.1673	no		no		55.9197	52.7407	191.075	27.7111	35.187	44.0002	70.6386	44.0209	34.6771	56.8644	68.3588	49.097
NW_003377857.1	450020	450990	970	GNOMON-1650503:10		XM_003249070	PREDICTED: rho GTPase-activating protein 1-like, transcript variant 1 (LOC551838), mRNA	no		no		no		yes	1.31516	no		no		52.6131	49.622	179.776	49.5663	62.9383	78.7022	67.6426	42.1538	33.2063	61.3503	73.7515	52.9702
NW_003377857.1	450020	450990	970	GNOMON-1652503:10		XM_003249070	PREDICTED: rho GTPase-activating protein 1-like, transcript variant 1 (LOC551838), mRNA	no		no		no		yes	1.31516	no		no		52.6131	49.622	179.776	49.5663	62.9383	78.7022	67.6426	42.1538	33.2063	61.3503	73.7515	52.9702
NW_003377857.1	451070	451176	106	GNOMON-1650503:9		XM_003249070	PREDICTED: rho GTPase-activating protein 1-like, transcript variant 1 (LOC551838), mRNA	no		no		no		yes	0.836418	no		no		21.4666	20.2462	73.3504	13.8421	17.5765	21.9788	38.9101	24.2482	19.1013	22.4441	26.9809	19.3784
NW_003377857.1	451070	451176	106	GNOMON-1652503:9		XM_003249070	PREDICTED: rho GTPase-activating protein 1-like, transcript variant 1 (LOC551838), mRNA	no		no		no		yes	0.836418	no		no		21.4666	20.2462	73.3504	13.8421	17.5765	21.9788	38.9101	24.2482	19.1013	22.4441	26.9809	19.3784
NW_003377857.1	451288	451488	200	GNOMON-1650503:8		XM_003249070	PREDICTED: rho GTPase-activating protein 1-like, transcript variant 1 (LOC551838), mRNA	no		no		no		yes	1.37448	no		no		33.4188	31.5189	114.19	19.9893	25.382	31.7393	18.4068	11.4708	9.03605	17.4475	20.9743	15.0643
NW_003377857.1	451288	451488	200	GNOMON-1652503:8		XM_003249070	PREDICTED: rho GTPase-activating protein 1-like, transcript variant 1 (LOC551838), mRNA	no		no		no		yes	1.37448	no		no		33.4188	31.5189	114.19	19.9893	25.382	31.7393	18.4068	11.4708	9.03605	17.4475	20.9743	15.0643
NW_003377857.1	452008	452195	187	GNOMON-1650503:7		XM_003249070	PREDICTED: rho GTPase-activating protein 1-like, transcript variant 1 (LOC551838), mRNA	no		no		no		yes	1.01345	no		no		19.7105	18.59	67.35	17.0122	21.6018	27.0123	12.7414	7.94027	6.25487	8.90508	10.7051	7.6887
NW_003377857.1	452008	452195	187	GNOMON-1652503:7		XM_003249070	PREDICTED: rho GTPase-activating protein 1-like, transcript variant 1 (LOC551838), mRNA	no		no		no		yes	1.01345	no		no		19.7105	18.59	67.35	17.0122	21.6018	27.0123	12.7414	7.94027	6.25487	8.90508	10.7051	7.6887
NW_003377857.1	452266	452364	98	GNOMON-1650503:6		XM_003249070	PREDICTED: rho GTPase-activating protein 1-like, transcript variant 1 (LOC551838), mRNA	no		no		no		yes	0.834423	no		no		8.53536	8.05013	29.1649	3.34324	4.24519	5.30846	5.10697	3.18259	2.50705	2.93877	3.53281	2.53735
NW_003377857.1	452266	452364	98	GNOMON-1652503:6		XM_003249070	PREDICTED: rho GTPase-activating protein 1-like, transcript variant 1 (LOC551838), mRNA	no		no		no		yes	0.834423	no		no		8.53536	8.05013	29.1649	3.34324	4.24519	5.30846	5.10697	3.18259	2.50705	2.93877	3.53281	2.53735
NW_003377857.1	452451	452669	218	GNOMON-1650503:5		XM_003249070	PREDICTED: rho GTPase-activating protein 1-like, transcript variant 1 (LOC551838), mRNA	no		no		no		yes	2.08431	no		no		12.1849	11.4922	41.6352	6.7724	8.59946	10.7533	3.01321	1.87778	1.47921	4.33119	5.20669	3.73957
NW_003377857.1	452451	452669	218	GNOMON-1652503:5		XM_003249070	PREDICTED: rho GTPase-activating protein 1-like, transcript variant 1 (LOC551838), mRNA	no		no		no		yes	2.08431	no		no		12.1849	11.4922	41.6352	6.7724	8.59946	10.7533	3.01321	1.87778	1.47921	4.33119	5.20669	3.73957
NW_003377857.1	452761	452941	180	GNOMON-1650503:4		XM_003249070	PREDICTED: rho GTPase-activating protein 1-like, transcript variant 1 (LOC551838), mRNA	no		no		no		yes	1.16504	no		no		8.32411	7.85088	28.4431	4.98048	6.32412	7.9081	2.50653	1.56203	1.23048	2.01386	2.42094	1.73878
NW_003377857.1	452761	452944	183	GNOMON-1652503:4		XM_003249070	PREDICTED: rho GTPase-activating protein 1-like, transcript variant 1 (LOC551838), mRNA	no		no		no		yes	1.00147	no		no		8.42676	7.9477	28.7938	5.19894	6.60152	8.25498	2.91625	1.81736	1.43161	2.01408	2.42121	1.73897
NW_003377857.1	453213	453341	128	GNOMON-1650503:3		XM_003249070	PREDICTED: rho GTPase-activating protein 1-like, transcript variant 1 (LOC551838), mRNA	no		no		no		yes	4.95759	no		no		4.40165	4.15141	15.0402	1.76524	2.24147	2.80288	0.48285	0.300905	0.237035	1.65082	1.98451	1.42533
NW_003377857.1	453213	453347	134	GNOMON-1652503:3		XM_003249070	PREDICTED: rho GTPase-activating protein 1-like, transcript variant 1 (LOC551838), mRNA	no		no		no		yes	4.95771	no		no		4.79774	4.52499	16.3936	1.76529	2.24153	2.80296	0.482832	0.300893	0.237026	1.6508	1.98449	1.42531
NW_003377857.1	454319	454553	234	GNOMON-1652503:1		XM_003249070	PREDICTED: rho GTPase-activating protein 1-like, transcript variant 1 (LOC551838), mRNA	no		no		no		yes	1.54163	no		no		10.5466	9.94704	36.0373	7.52356	9.55327	11.946	10.8009	6.73093	5.30223	11.483	13.8042	9.91449
NW_003377857.1	454319	454557	238	GNOMON-1650503:1		XM_624223	PREDICTED: rho GTPase-activating protein 1-like, transcript variant 2 (LOC551838), mRNA	no		no		no		yes	1.54163	no		no		10.5466	9.94704	36.0373	7.52356	9.55327	11.946	10.8009	6.73093	5.30223	11.483	13.8042	9.91449
NW_003377857.1	456500	456860	360	GNOMON-1712503:29		XM_396755	PREDICTED: molecule interacting with CasL, transcript variant 1 (Mical), mRNA	no		no		no		yes	1.36876	no		no		67.1635	63.3453	229.494	59.7473	75.866	94.8679	87.2492	54.3723	42.8313	82.3576	99.0052	71.108
NW_003377857.1	458152	458266	114	GNOMON-1712503:28		XM_396755	PREDICTED: molecule interacting with CasL, transcript variant 1 (Mical), mRNA	no		no		no		yes	0.856037	no		no		53.6181	50.5699	183.211	49.3993	62.7263	78.4371	78.2539	48.7666	38.4154	46.1971	55.5353	39.8868
NW_003377857.1	458382	458555	173	GNOMON-1712503:27		XM_396755	PREDICTED: molecule interacting with CasL, transcript variant 1 (Mical), mRNA	no		no		no		yes	0.960739	no		no		53.3749	50.3405	182.38	31.4305	39.9099	49.9059	53.8216	33.5408	26.4214	35.6597	42.8679	30.7888
NW_003377857.1	458654	458763	109	GNOMON-1712503:26		XM_396755	PREDICTED: molecule interacting with CasL, transcript variant 1 (Mical), mRNA	no		no		no		yes	1.01731	no		no		15.2151	14.3501	51.9892	9.78009	12.4186	15.529	15.5797	9.709	7.64818	10.9302	13.1396	9.43717
NW_003377857.1	458851	458998	147	GNOMON-1712503:25		XM_396755	PREDICTED: molecule interacting with CasL, transcript variant 1 (Mical), mRNA	no		no		no		yes	0.834187	no		no		13.6242	12.8497	46.5532	12.7582	16.2002	20.2578	15.1667	9.45166	7.44546	8.72512	10.4888	7.53332
NW_003377857.1	459103	459247	144	GNOMON-1712503:24		XM_396755	PREDICTED: molecule interacting with CasL, transcript variant 1 (Mical), mRNA	no		no		no		yes	1.04	no		no		5.10423	4.81406	17.4409	5.99705	7.61494	9.52222	5.49118	3.42202	2.69567	3.93838	4.73447	3.40042
NW_003377857.1	460406	463876	3470	GNOMON-1712503:23	FBgn0053208	XM_396755	PREDICTED: molecule interacting with CasL, transcript variant 1 (Mical), mRNA	no		no		no		yes	1.43911	no		no		34.6329	32.664	118.339	37.9327	48.1663	60.2303	39.6316	24.6978	19.4555	39.3326	47.2833	33.96
NW_003377857.1	467228	467352	124	GNOMON-1712503:22		XM_396755	PREDICTED: molecule interacting with CasL, transcript variant 1 (Mical), mRNA	no		no		no		yes	6.95812	no		no		0.342661	0.32318	1.17086	1.31226	1.66628	2.08362	0.482502	0.300688	0.236864	2.3153	2.78331	1.99905
NW_003377857.1	467712	467914	202	GNOMON-1712503:20		XM_396755	PREDICTED: molecule interacting with CasL, transcript variant 1 (Mical), mRNA	no		no		no		yes	0.498765	no		no		0.880435	0.830382	3.00841	1.05922	1.34498	1.68185	0.95093	0.592605	0.466819	0.327085	0.393202	0.282407
NW_003377857.1	468892	469119	227	GNOMON-1712503:17		XM_396755	PREDICTED: molecule interacting with CasL, transcript variant 1 (Mical), mRNA	no		no		no		yes	0.318735	no		no		8.12299	7.6612	27.7559	3.41089	4.33109	5.41588	4.48619	2.79573	2.20231	0.986106	1.18544	0.85141
NW_003377857.1	470379	470618	239	GNOMON-1712503:14	FBgn0053208	XM_396755	PREDICTED: molecule interacting with CasL, transcript variant 1 (Mical), mRNA	no		no		no		yes	0.379847	no		no		2.71512	2.56077	9.27744	6.48144	8.23001	10.2913	3.77896	2.35499	1.85512	0.989914	1.19001	0.854698
NW_003377857.1	471774	471992	218	GNOMON-1712503:13		XM_396755	PREDICTED: molecule interacting with CasL, transcript variant 1 (Mical), mRNA	no		no		no		yes	0.254742	no		no		0.851294	0.802898	2.90883	2.60812	3.31174	4.14122	1.86241	1.16062	0.91427	0.327183	0.393319	0.282492
NW_003377857.1	473883	474016	133	GNOMON-1712503:10		XM_396755	PREDICTED: molecule interacting with CasL, transcript variant 1 (Mical), mRNA	no		no		no		yes	1.46565	no		no		0	0	0	0	0	0	0.975788	0.608096	0.479022	0.986286	1.18565	0.851566
NW_003377857.1	475665	475983	318	GNOMON-1712503:5	FBgn0053208	XM_396755	PREDICTED: molecule interacting with CasL, transcript variant 1 (Mical), mRNA	no		no		no		yes	0.963705	no		no		0.508844	0.479917	1.7387	0	0	0	0.973393	0.606603	0.477846	0.646917	0.777684	0.558552
NW_003377857.1	501943	502244	301	GNOMON-1712503:4		XM_396755	PREDICTED: molecule interacting with CasL, transcript variant 1 (Mical), mRNA	no		no		no		yes	1.67087	no		no		0.349699	0.329819	1.19491	0	0	0	1.42546	0.888323	0.699768	1.64253	1.97454	1.41817
NW_003377857.1	506867	507376	509	GNOMON-1772503:1	FBgn0035206	XM_396756	PREDICTED: UPF0554 protein C2orf43 homolog (LOC413311), mRNA	no		no		no		yes	1.24036	no		no		264.652	249.607	904.303	297.629	377.924	472.581	908.149	565.945	445.818	776.824	933.85	670.715
NW_003377857.1	507447	507638	191	GNOMON-1772503:2	FBgn0035206	XM_396756	PREDICTED: UPF0554 protein C2orf43 homolog (LOC413311), mRNA	no		no		no		yes	1.46418	no		no		92.1234	86.8862	314.781	70.3062	89.2734	111.633	252.544	157.382	123.976	255.004	306.55	220.172
NW_003377857.1	507711	508110	399	GNOMON-1772503:3	FBgn0035206	XM_396756	PREDICTED: UPF0554 protein C2orf43 homolog (LOC413311), mRNA	no		no		no		yes	1.62971	no		no		224.616	211.846	767.501	224.974	285.668	357.218	545.551	339.979	267.816	613.144	737.084	529.392
NW_003377857.1	510096	510255	159	GNOMON-1772503:4		XM_396756	PREDICTED: UPF0554 protein C2orf43 homolog (LOC413311), mRNA	no		no		no		yes	0.716137	no		no		141.943	133.873	485.011	79.5833	101.053	126.364	126.907	79.0862	62.2994	62.6753	75.3444	54.1143
NW_003377857.1	511713	511837	124	GNOMON-1772503:5		XM_396756	PREDICTED: UPF0554 protein C2orf43 homolog (LOC413311), mRNA	no		no		no		yes	0.607408	no		no		166.275	156.822	568.154	91.3986	116.056	145.124	190.623	118.793	93.5782	79.8494	95.99	68.9424
NW_003377857.1	512368	512629	261	GNOMON-1772503:6		XM_396756	PREDICTED: UPF0554 protein C2orf43 homolog (LOC413311), mRNA	no		no		no		yes	0.700546	no		no		94.3672	89.0024	322.448	49.7882	63.2201	79.0546	86.9889	54.2101	42.7035	42.0259	50.5209	36.2854
NW_003377857.1	514046	514153	107	GNOMON-242504:2				no		no		no		yes	0.647172	no		no		85.2053	80.3614	291.142	58.9377	74.838	93.5824	129.915	80.9613	63.7765	57.9824	69.7029	50.0624
NW_003377857.1	514399	514487	88	GNOMON-242504:3				no		no		no		yes	1.15705	no		no		6.28051	5.92346	21.4602	3.73292	4.74	5.9272	6.37305	3.97159	3.12858	5.08528	6.11321	4.39066
NW_003377857.1	517323	518157	834	GNOMON-244504:16		XM_395408	PREDICTED: protein RIC1 homolog (LOC411939), mRNA	no		no		no		yes	1.12373	no		no		12.8354	12.1058	43.8581	9.45389	12.0044	15.0111	18.9194	11.7903	9.28767	14.6617	17.6254	12.659
NW_003377857.1	518228	518588	360	GNOMON-244504:15		XM_395408	PREDICTED: protein RIC1 homolog (LOC411939), mRNA	no		no		no		yes	4.87507	no		no		2.72033	2.56568	9.29525	1.26083	1.60097	2.00196	0.479776	0.298989	0.235526	1.61301	1.93906	1.39268
NW_003377857.1	519248	519542	294	GNOMON-244504:13		XM_395408	PREDICTED: protein RIC1 homolog (LOC411939), mRNA	no		no		no		yes	1.21886	no		no		32.1331	30.3064	109.797	30.1377	38.2683	47.8532	67.7639	42.2294	33.2658	56.96	68.4738	49.1796
NW_003377857.1	519626	520115	489	GNOMON-244504:12	FBgn0028500	XM_395408	PREDICTED: protein RIC1 homolog (LOC411939), mRNA	no		no		no		yes	2.7541	no		no		2.58684	2.43978	8.83912	0.749518	0.951724	1.1901	1.39822	0.871349	0.686398	2.65565	3.19246	2.29291
NW_003377857.1	520182	520523	341	GNOMON-244504:11	FBgn0028500	XM_395408	PREDICTED: protein RIC1 homolog (LOC411939), mRNA	no		no		no		yes	4.70535	no		no		1.47472	1.39088	5.03904	0.260235	0.330442	0.413206	0.489979	0.305347	0.240534	1.58996	1.91135	1.37278
NW_003377857.1	521295	521450	155	GNOMON-244504:8		XM_395408	PREDICTED: protein RIC1 homolog (LOC411939), mRNA	no		no		no		yes	1.02694	no		no		0.19965	0.1883	0.682196	0.255451	0.324366	0.405609	0.46193	0.287867	0.226765	0.327143	0.393271	0.282458
NW_003377857.1	521807	522080	273	GNOMON-244504:6	FBgn0028500	XM_395408	PREDICTED: protein RIC1 homolog (LOC411939), mRNA	no		no		no		yes	4.08969	no		no		0.808239	0.76229	2.76171	0.255189	0.324034	0.405194	0.461172	0.287395	0.226393	1.30068	1.56359	1.12301
NW_003377857.1	522312	522626	314	GNOMON-244504:4	FBgn0028500	XM_395408	PREDICTED: protein RIC1 homolog (LOC411939), mRNA	no		no		no		yes	2.81607	no		no		1.02235	0.964229	3.49332	0.770859	0.978822	1.22398	0.987834	0.615603	0.484935	1.91842	2.30621	1.65637
NW_003377857.1	523366	523624	258	GNOMON-244504:1		XM_395408	PREDICTED: protein RIC1 homolog (LOC411939), mRNA	no		no		no		yes	0.498438	no		no		0.382191	0.360463	1.30593	0	0	0	0.938411	0.584803	0.460674	0.322568	0.387771	0.278507
NW_003377857.1	525659	526436	777	GNOMON-246504:14		XR_119726	PREDICTED: CCR4-NOT transcription complex subunit 10 homolog (LOC409280), miscRNA	no		no		no		yes	1.09952	no		no		7.90884	7.45923	27.0242	9.09139	11.5441	14.4355	15.647	9.75095	7.68123	11.8645	14.2628	10.2439
NW_003377857.1	526668	526992	324	GNOMON-246504:13		XR_119726	PREDICTED: CCR4-NOT transcription complex subunit 10 homolog (LOC409280), miscRNA	no		no		no		yes	1.73253	no		no		2.64809	2.49754	9.04839	2.63448	3.34521	4.18307	2.74296	1.70937	1.34654	3.27731	3.93978	2.82965
NW_003377857.1	527646	527955	309	GNOMON-246504:12		XR_119726	PREDICTED: CCR4-NOT transcription complex subunit 10 homolog (LOC409280), miscRNA	no		no		no		yes	0.728851	no		no		0.627733	0.592046	2.14493	0	0	0	3.46734	2.16079	1.70214	1.74282	2.09511	1.50476
NW_003377857.1	534090	534214	124	GNOMON-246504:11		XR_119726	PREDICTED: CCR4-NOT transcription complex subunit 10 homolog (LOC409280), miscRNA	no		no		no		yes	2.97568	no		no		0	0	0	0	0	0	0.480269	0.299296	0.235768	0.985571	1.18479	0.850948
NW_003377857.1	534739	534791	52	GNOMON-246504:10				no		no		no		yes	1.22596	no		no		20.5412	19.3734	70.1882	13.2564	16.8327	21.0487	28.2151	17.5832	13.851	23.8546	28.6766	20.5962
NW_003377857.1	534864	534942	78	GNOMON-246504:9		XR_119726	PREDICTED: CCR4-NOT transcription complex subunit 10 homolog (LOC409280), miscRNA	no		no		no		yes	1.15156	no		no		30.3148	28.5914	103.584	20.46	25.9797	32.4867	45.4789	28.3417	22.326	36.117	43.4177	31.1837
NW_003377857.1	535077	535186	109	GNOMON-246504:8		XR_119726	PREDICTED: CCR4-NOT transcription complex subunit 10 homolog (LOC409280), miscRNA	no		no		no		yes	1.1287	no		no		106.489	100.435	363.868	71.7467	91.1026	113.921	132.147	82.3521	64.8721	102.862	123.654	88.8114
NW_003377857.1	535273	535620	347	GNOMON-246504:7	FBgn0260444	XR_119726	PREDICTED: CCR4-NOT transcription complex subunit 10 homolog (LOC409280), miscRNA	no		no		no		yes	1.1668	no		no		193.192	182.209	660.127	115.881	147.144	183.998	201.332	125.467	98.8353	162.003	194.751	139.875
NW_003377857.1	535706	535997	291	GNOMON-246504:6		XR_119726	PREDICTED: CCR4-NOT transcription complex subunit 10 homolog (LOC409280), miscRNA	no		no		no		yes	1.26012	no		no		56.4284	53.2204	192.813	24.9109	31.6314	39.5539	35.3256	22.0144	17.3416	30.6984	36.9038	26.5052
NW_003377857.1	536118	536317	199	GNOMON-246504:5	FBgn0260444	XR_119726	PREDICTED: CCR4-NOT transcription complex subunit 10 homolog (LOC409280), miscRNA	no		no		no		yes	0.816148	no		no		37.9959	35.8358	129.83	23.0124	29.2207	36.5395	27.6779	17.2484	13.5873	15.5782	18.7272	13.4503
NW_003377857.1	536404	536555	151	GNOMON-246504:4		XR_119726	PREDICTED: CCR4-NOT transcription complex subunit 10 homolog (LOC409280), miscRNA	no		no		no		yes	0.648078	no		no		12.9639	12.2269	44.2969	8.36037	10.6158	13.2747	9.2227	5.74745	4.5275	4.12194	4.95515	3.55891
NW_003377857.1	536631	536737	106	GNOMON-246504:3		XR_119726	PREDICTED: CCR4-NOT transcription complex subunit 10 homolog (LOC409280), miscRNA	no		no		no		yes	1.59326	no		no		6.49527	6.12601	22.194	2.52376	3.20463	4.00728	4.17867	2.60408	2.05134	4.59135	5.51944	3.9642
NW_003377857.1	536826	537147	321	GNOMON-246504:2		XR_119726	PREDICTED: CCR4-NOT transcription complex subunit 10 homolog (LOC409280), miscRNA	no		no		no		yes	0.841661	no		no		91.0792	85.9013	311.213	37.766	47.9545	59.9655	55.4275	34.5416	27.2098	32.1721	38.6753	27.7776
NW_003377857.1	537242	537650	408	GNOMON-246504:1		XR_119726	PREDICTED: CCR4-NOT transcription complex subunit 10 homolog (LOC409280), miscRNA	no		no		no		yes	0.882693	no		no		30.6714	28.9278	104.803	20.8681	26.4979	33.1347	19.2239	11.98	9.43717	11.7022	14.0677	10.1038
NW_003377857.1	540559	540976	417	GNOMON-1892503:1		XM_003249072	PREDICTED: hypothetical protein LOC100577250 (LOC100577250), mRNA	no		no		no		yes	1.54052	no		no		27.1988	25.6525	92.9369	31.0952	39.4841	49.3735	39.5308	24.635	19.406	41.997	50.4862	36.2605
NW_003377857.1	541065	541716	651	GNOMON-1892503:2		XM_003249072	PREDICTED: hypothetical protein LOC100577250 (LOC100577250), mRNA	no		no		no		yes	1.84719	no		no		9.63823	9.0903	32.9334	6.39287	8.11754	10.1507	11.6546	7.26296	5.72133	14.8466	17.8476	12.8186
NW_003377857.1	543546	544253	707	GNOMON-1922503:6		XM_623094	PREDICTED: peptidyl-prolyl cis-trans isomerase FKBP8-like, transcript variant 1 (LOC550701), mRNA	no		no		no		yes	1.46295	no		no		793.273	748.176	2710.58	699.764	888.547	1111.1	1300.89	810.694	638.617	1312.46	1577.76	1133.18
NW_003377857.1	544343	544641	298	GNOMON-1922503:5	FBgn0034368	XM_623094	PREDICTED: peptidyl-prolyl cis-trans isomerase FKBP8-like, transcript variant 1 (LOC550701), mRNA	no		no		no		yes	1.26859	no		no		592.404	558.726	2024.22	479.915	609.387	762.017	1007.33	627.753	494.507	881.273	1059.41	760.896
NW_003377857.1	544707	544906	199	GNOMON-1922503:4		XM_623094	PREDICTED: peptidyl-prolyl cis-trans isomerase FKBP8-like, transcript variant 1 (LOC550701), mRNA	no		no		no		yes	1.46236	no		no		174.314	164.404	595.623	139.507	177.143	221.512	305.433	190.341	149.939	308.026	370.289	265.951
NW_003377857.1	545128	545436	308	GNOMON-1922503:3		XM_623094	PREDICTED: peptidyl-prolyl cis-trans isomerase FKBP8-like, transcript variant 1 (LOC550701), mRNA	no		no		no		yes	1.38264	no		no		310.88	293.207	1062.26	282.6	358.84	448.717	547.17	340.988	268.61	521.732	627.195	450.467
NW_003377857.1	545925	546203	278	GNOMON-1922503:2		XM_623094	PREDICTED: peptidyl-prolyl cis-trans isomerase FKBP8-like, transcript variant 1 (LOC550701), mRNA	no		no		no		yes	2.42745	no		no		11.8237	11.1515	40.4009	6.52645	8.28716	10.3628	9.04566	5.63711	4.44059	15.1428	18.2038	13.0744
NW_003377857.1	547169	547263	94	GNOMON-1874503:1		NM_001242544	peptidylprolyl isomerase B (cyclophilin B) (Ppib), mRNA	no		no		no		yes	0.769502	no		no		91.8653	86.6427	313.899	66.1146	83.9511	104.978	391.438	243.938	192.16	207.725	249.714	179.351
NW_003377857.1	547722	547926	204	GNOMON-1874503:2		XR_014991	PREDICTED: hypothetical LOC552033 (LOC552033), miscRNA	no		no		no		yes	0.736053	no		no		565.896	533.725	1933.64	381.457	484.366	605.684	2323	1447.66	1140.38	1179.17	1417.52	1018.1
NW_003377857.1	548120	548304	184	GNOMON-1874503:3	FBgn0034753	NM_001242544	peptidylprolyl isomerase B (cyclophilin B) (Ppib), mRNA	no		no		no		yes	0.848794	no		no		565.85	533.682	1933.48	524.96	666.584	833.54	2156.62	1343.97	1058.7	1262.38	1517.56	1089.95
NW_003377857.1	548426	548882	456	GNOMON-1874503:4		XR_014991	PREDICTED: hypothetical LOC552033 (LOC552033), miscRNA	no		no		no		yes	1.23677	no		no		287.391	271.053	982.002	312.333	396.594	495.927	1016.37	633.386	498.945	866.876	1042.11	748.466
NW_003377857.1	549787	550189	402	GNOMON-1878503:1		XM_001120182	PREDICTED: GPI inositol-deacylase-like (LOC724361), mRNA	no		no		no		yes	0.991394	no		no		8.18391	7.71866	27.964	7.80479	9.91037	12.3926	11.6903	7.2852	5.73885	7.9926	9.60821	6.90086
NW_003377857.1	550813	550966	153	GNOMON-1878503:2		XM_001120182	PREDICTED: GPI inositol-deacylase-like (LOC724361), mRNA	no		no		no		yes	1.42998	no		no		12.9204	12.1858	44.1483	7.92053	10.0573	12.5764	3.88199	2.41919	1.9057	3.82826	4.6021	3.30534
NW_003377857.1	551039	551149	110	GNOMON-1878503:3		XM_001120182	PREDICTED: GPI inositol-deacylase-like (LOC724361), mRNA	no		no		no		yes	1.14152	no		no		9.14175	8.62204	31.2369	3.74712	4.75802	5.94974	3.73296	2.32632	1.83254	2.93868	3.5327	2.53728
NW_003377857.1	551678	551781	103	GNOMON-1878503:4		XM_001120182	PREDICTED: GPI inositol-deacylase-like (LOC724361), mRNA	no		no		no		yes	2.09459	no		no		4.48926	4.23404	15.3396	1.23753	1.5714	1.96498	1.37538	0.857115	0.675185	1.98672	2.38831	1.71535
NW_003377857.1	551847	552290	443	GNOMON-1878503:5		XM_001120182	PREDICTED: GPI inositol-deacylase-like (LOC724361), mRNA	no		no		no		yes	0.742226	no		no		35.4394	33.4247	121.095	17.9168	22.7504	28.4486	37.0033	23.0599	18.1652	18.9406	22.7692	16.3534
NW_003377857.1	552358	552611	253	GNOMON-1878503:6		XM_001120182	PREDICTED: GPI inositol-deacylase-like (LOC724361), mRNA	no		no		no		yes	2.0727	no		no		13.9418	13.1492	47.6384	12.637	16.0463	20.0653	6.79346	4.23358	3.33496	9.71057	11.6734	8.38416
NW_003377857.1	552697	553119	422	GNOMON-1878503:7		XM_001120182	PREDICTED: GPI inositol-deacylase-like (LOC724361), mRNA	no		no		no		yes	0.511216	no		no		54.6067	51.5023	186.588	23.9331	30.3897	38.0013	34.6199	21.5746	16.9952	12.2053	14.6724	10.5381
NW_003377857.1	553176	553562	386	GNOMON-1878503:8		XM_001120182	PREDICTED: GPI inositol-deacylase-like (LOC724361), mRNA	no		no		no		yes	0.798732	no		no		56.227	53.0305	192.125	25.9569	32.9595	41.2148	35.1256	21.8897	17.2434	19.3482	23.2592	16.7054
NW_003377857.1	553646	554014	368	GNOMON-1878503:9		XM_001120182	PREDICTED: GPI inositol-deacylase-like (LOC724361), mRNA	no		no		no		yes	0.902758	no		no		91.7905	86.5723	313.644	48.6001	61.7115	77.1681	70.9872	44.2381	34.8482	44.1945	53.1279	38.1578
NW_003377857.1	554090	554987	897	GNOMON-1878503:10		XM_001120182	PREDICTED: GPI inositol-deacylase-like (LOC724361), mRNA	no		no		no		yes	0.940797	no		no		162.53	153.29	555.356	110.65	140.501	175.691	209.581	130.608	102.885	135.977	163.463	117.403
NW_003377857.1	555082	555717	635	GNOMON-1920503:4	FBgn0027052	XM_623657	PREDICTED: STIP1 homology and U box-containing protein 1-like, transcript variant 1 (LOC551229), mRNA	no		no		no		yes	1.02007	no		no		356.062	335.82	1216.65	338.588	429.933	537.617	392.475	244.584	192.669	276.095	331.905	238.382
NW_003377857.1	555814	556151	337	GNOMON-1920503:3	FBgn0027052	XM_623657	PREDICTED: STIP1 homology and U box-containing protein 1-like, transcript variant 1 (LOC551229), mRNA	no		no		no		yes	1.04902	no		no		215.026	202.802	734.735	176.734	224.413	280.621	188.352	117.378	92.4636	136.261	163.804	117.648
NW_003377857.1	556751	556949	198	GNOMON-1920503:2	FBgn0027052	XM_623657	PREDICTED: STIP1 homology and U box-containing protein 1-like, transcript variant 1 (LOC551229), mRNA	no		no		no		yes	1.04017	no		no		49.39	46.5822	168.763	25.7299	32.6714	40.8545	19.0678	11.8827	9.36052	13.6779	16.4427	11.8096
NW_003377857.1	557008	557303	295	GNOMON-1920503:1		XM_623657	PREDICTED: STIP1 homology and U box-containing protein 1-like, transcript variant 1 (LOC551229), mRNA	no		no		no		yes	0.727346	no		no		38.0926	35.927	130.161	19.2306	24.4187	30.5347	29.1652	18.1753	14.3174	14.6293	17.5864	12.631
NW_003377857.1	557879	557940	61	GNOMON-250504:4				no		no		no		yes	3.35895	no		no		5.30021	4.99889	18.1106	4.57326	5.80704	7.26151	9.19157	5.72805	4.51222	21.2917	25.5956	18.3834
NW_003377857.1	558012	558214	202	GNOMON-250504:3	FBgn0030668	XR_119727	PREDICTED: nudix hydrolase 8-like (LOC727282), miscRNA	no		no		no		yes	2.45733	no		no		197.656	186.419	675.382	146.098	185.512	231.977	337.016	210.023	165.444	571.124	686.57	493.112
NW_003377857.1	558342	558646	304	GNOMON-250504:2	FBgn0030668	XR_119727	PREDICTED: nudix hydrolase 8-like (LOC727282), miscRNA	no		no		no		yes	1.72302	no		no		718.261	677.428	2454.26	558.015	708.557	886.026	1551.2	966.685	761.497	1843.22	2215.8	1591.44
NW_003377857.1	558810	559164	354	GNOMON-250504:1		XR_119727	PREDICTED: nudix hydrolase 8-like (LOC727282), miscRNA	no		no		no		yes	1.75172	no		no		172.021	162.241	587.786	128.421	163.066	203.909	406.206	253.141	199.41	490.714	589.906	423.686
NW_003377857.1	559531	560629	1098	GNOMON-1968503:5		XM_001120485	PREDICTED: alpha1,3-fucosyltransferase B (Fuctb), mRNA	no		no		no		yes	1.23544	no		no		36.2085	34.15	123.723	33.3294	42.3211	52.9211	55.9594	34.873	27.4709	47.6772	57.3146	41.1648
NW_003377857.1	560773	560930	157	GNOMON-1968503:4		XM_001120485	PREDICTED: alpha1,3-fucosyltransferase B (Fuctb), mRNA	no		no		no		yes	5.93676	no		no		1.83806	1.73357	6.28058	2.23828	2.84212	3.55398	0.481202	0.299878	0.236226	1.97012	2.36836	1.70102
NW_003377857.1	561096	561489	393	GNOMON-1968503:3		XM_001120485	PREDICTED: alpha1,3-fucosyltransferase B (Fuctb), mRNA	no		no		no		yes	4.45319	no		no		2.05104	1.93444	7.00832	3.06763	3.89522	4.87085	3.56109	2.21921	1.74817	10.9363	13.1469	9.44246
NW_003377857.1	561574	561663	89	GNOMON-1968503:2		XM_001120485	PREDICTED: alpha1,3-fucosyltransferase B (Fuctb), mRNA	no		no		no		yes	2.06285	no		no		0.34799	0.328207	1.18907	0	0	0	1.42576	0.888514	0.699919	2.0283	2.4383	1.75125
NW_003377857.1	562308	562379	71	GNOMON-1968503:1		XM_001120485	PREDICTED: alpha1,3-fucosyltransferase B (Fuctb), mRNA	no		no		no		yes	3.10073	no		no		0.179445	0.169244	0.613155	0	0	0	0.461097	0.287348	0.226356	0.985989	1.1853	0.851309
NW_003377857.1	562493	562771	278	GNOMON-1864503:1		XM_623927	PREDICTED: ribosomal L1 domain-containing protein CG13096 ortholog (LOC551532), mRNA	no		no		no		yes	1.03859	no		no		112.218	105.838	383.443	104.412	132.58	165.787	285.748	178.074	140.276	204.664	246.035	176.708
NW_003377857.1	562954	563519	565	GNOMON-1864503:2	FBgn0032050	XM_623927	PREDICTED: ribosomal L1 domain-containing protein CG13096 ortholog (LOC551532), mRNA	no		no		no		yes	1.18301	no		no		377.937	356.451	1291.39	377.947	479.91	600.112	798.651	497.707	392.064	651.569	783.276	562.568
NW_003377857.1	563660	564091	431	GNOMON-1864503:3		XM_623927	PREDICTED: ribosomal L1 domain-containing protein CG13096 ortholog (LOC551532), mRNA	no		no		no		yes	1.37001	no		no		153.829	145.084	525.626	155.236	197.115	246.486	309.315	192.76	151.845	292.241	351.314	252.323
NW_003377857.1	563695	564427	732	GNOMON-1962503:3		XM_003249071	PREDICTED: ankyrin repeat domain-containing protein 40-like (LOC100577060), mRNA	no		no		no		yes	1.27366	no		no		490.727	462.83	1676.79	525.957	667.85	835.124	965.165	601.476	473.807	847.76	1019.12	731.961
NW_003377857.1	564557	564843	286	GNOMON-1962503:2		XM_003249071	PREDICTED: ankyrin repeat domain-containing protein 40-like (LOC100577060), mRNA	no		no		no		yes	1.03664	no		no		251.688	237.379	860.005	277.564	352.445	440.72	579.283	361	284.375	414.129	497.84	357.561
NW_003377857.1	565015	565255	240	GNOMON-1962503:1		XM_003249071	PREDICTED: ankyrin repeat domain-containing protein 40-like (LOC100577060), mRNA	no		no		no		yes	1.20157	no		no		94.6132	89.2345	323.289	103.772	131.767	164.771	199.3	124.2	97.8378	165.148	198.531	142.59
NW_003377857.1	565706	565824	118	GNOMON-1858503:1		XM_623052	PREDICTED: U2 small nuclear riboprotein auxiliary factor 50 (U2af50), mRNA	no		no		no		yes	0.692251	no		no		1.50036	1.41507	5.12667	0.255647	0.324616	0.405921	1.39861	0.871593	0.68659	0.667693	0.802659	0.57649
NW_003377857.1	566952	567181	229	GNOMON-1858503:2		XM_623052	PREDICTED: U2 small nuclear riboprotein auxiliary factor 50 (U2af50), mRNA	no		no		no		yes	0.902896	no		no		2.94611	2.77862	10.0667	2.5764	3.27147	4.09086	3.26432	2.03427	1.60248	2.03258	2.44344	1.75494
NW_003377857.1	567271	567531	260	GNOMON-1858503:3	FBgn0005411	XM_623052	PREDICTED: U2 small nuclear riboprotein auxiliary factor 50 (U2af50), mRNA	no		no		no		yes	3.84594	no		no		6.39669	6.03304	21.8572	7.33073	9.30842	11.6399	2.41956	1.50783	1.18778	6.41735	7.71454	5.54078
NW_003377857.1	567618	567768	150	GNOMON-1858503:4	FBgn0005411	XM_623052	PREDICTED: U2 small nuclear riboprotein auxiliary factor 50 (U2af50), mRNA	no		no		no		yes	1.07265	no		no		4.06893	3.83761	13.9033	4.94512	6.27922	7.85195	3.11677	1.94232	1.53005	2.30557	2.77161	1.99064
NW_003377857.1	570640	570921	281	GNOMON-1858503:6	FBgn0005411	XM_623052	PREDICTED: U2 small nuclear riboprotein auxiliary factor 50 (U2af50), mRNA	no		no		no		yes	1.11088	no		no		49.0493	46.2608	167.599	37.2495	47.2987	59.1454	19.4425	12.1163	9.54447	14.8949	17.9057	12.8603
NW_003377857.1	571045	571209	164	GNOMON-1858503:7	FBgn0005411	XM_623052	PREDICTED: U2 small nuclear riboprotein auxiliary factor 50 (U2af50), mRNA	no		no		no		yes	1.19724	no		no		57.6006	54.326	196.819	45.8568	58.228	72.8122	44.258	27.5809	21.7266	36.5417	43.9281	31.5503
NW_003377857.1	571213	572117	904	GNOMON-1960503:3		XM_001120665	PREDICTED: hypothetical protein LOC724768 (LOC724768), mRNA	no		no		no		yes	1.32662	no		no		226.585	213.703	774.229	390.121	495.369	619.442	184.801	115.165	90.7202	169.069	203.245	145.976
NW_003377857.1	571284	571934	650	GNOMON-1858503:8		XM_001120665	PREDICTED: hypothetical protein LOC724768 (LOC724768), mRNA	no		no		no		yes	1.28028	no		no		96.4322	90.9501	329.504	149.447	189.765	237.295	90.5215	56.4116	44.4377	79.9234	96.079	69.0063
NW_003377857.1	572188	572271	83	GNOMON-1960503:2		XM_001120665	PREDICTED: hypothetical protein LOC724768 (LOC724768), mRNA	no		no		no		yes	1.67329	no		no		37.0253	34.9204	126.514	88.6203	112.528	140.713	20.9627	13.0637	10.2908	24.1899	29.0797	20.8857
NW_003377857.1	574236	574381	145	GNOMON-1960503:1		XM_001120665	PREDICTED: hypothetical protein LOC724768 (LOC724768), mRNA	no		no		no		yes	1.09382	no		no		8.8785	8.37376	30.3374	20.3522	25.8428	32.3155	8.14842	5.07797	4.00013	6.14663	7.38909	5.30703
NW_003377857.1	575020	576016	996	GNOMON-2002503:9		XM_001120701	PREDICTED: hypothetical protein LOC724799 (LOC724799), mRNA	no		no		no		yes	0.989348	no		no		211.544	199.518	722.836	174.255	221.266	276.685	397.091	247.461	194.935	270.929	325.694	233.922
NW_003377857.1	578242	578610	368	GNOMON-2002503:8		XM_001120701	PREDICTED: hypothetical protein LOC724799 (LOC724799), mRNA	no		no		no		yes	1.08996	no		no		71.1173	67.0743	243.004	51.077	64.8566	81.101	80.5343	50.1878	39.535	60.5354	72.7719	52.2666
NW_003377857.1	578747	580731	1984	GNOMON-2002503:7	FBgn0027512	XM_001120701	PREDICTED: hypothetical protein LOC724799 (LOC724799), mRNA	no		no		no		yes	1.11808	no		no		45.1741	42.606	154.358	38.5211	48.9134	61.1645	52.8641	32.9441	25.9514	40.7615	49.0009	35.1937
NW_003377857.1	580831	581014	183	GNOMON-2002503:6	FBgn0027512	XM_001120701	PREDICTED: hypothetical protein LOC724799 (LOC724799), mRNA	no		no		no		yes	0.984339	no		no		2.07562	1.95762	7.09229	3.1958	4.05797	5.07436	5.72655	3.5687	2.81121	3.88736	4.67314	3.35637
NW_003377857.1	581419	582072	653	GNOMON-2002503:4		XM_001120701	PREDICTED: hypothetical protein LOC724799 (LOC724799), mRNA	no		no		no		yes	1.74598	no		no		3.4844	3.28632	11.906	2.6464	3.36034	4.202	4.96703	3.09538	2.43835	5.98071	7.18964	5.16378
NW_003377857.1	583593	584152	559	GNOMON-2018503:9		XM_397573	PREDICTED: hypothetical LOC409569, transcript variant 1 (LOC409569), mRNA	no		no		no		yes	1.43166	no		no		100.137	94.4441	342.163	79.443	100.875	126.141	168.606	105.073	82.7702	166.468	200.117	143.729
NW_003377857.1	584276	584358	82	GNOMON-2018503:8		XM_397573	PREDICTED: hypothetical LOC409569, transcript variant 1 (LOC409569), mRNA	no		no		no		yes	1.21048	no		no		40.9399	38.6125	139.89	30.0903	38.2081	47.7779	71.8984	44.806	35.2955	60.0198	72.1522	51.8215
NW_003377857.1	584435	584770	335	GNOMON-2018503:7		XM_397573	PREDICTED: hypothetical LOC409569, transcript variant 1 (LOC409569), mRNA	no		no		no		yes	1.5351	no		no		143.057	134.924	488.82	121.669	154.493	193.189	230.661	143.745	113.234	244.189	293.55	210.835
NW_003377857.1	584898	585026	128	GNOMON-2018503:6		XM_397573	PREDICTED: hypothetical LOC409569, transcript variant 1 (LOC409569), mRNA	no		no		no		yes	1.27733	no		no		50.278	47.4197	171.798	29.7248	37.744	47.1976	64.9506	40.4762	31.8848	57.214	68.7791	49.3989
NW_003377857.1	585145	585205	60	GNOMON-2018503:5				no		no		no		yes	1.57131	no		no		10.3549	9.76619	35.3821	7.17868	9.11535	11.3984	10.7713	6.7125	5.28771	11.672	14.0314	10.0777
NW_003377857.1	585283	585500	217	GNOMON-2018503:4		XM_397573	PREDICTED: hypothetical LOC409569, transcript variant 1 (LOC409569), mRNA	no		no		no		yes	1.09693	no		no		41.78	39.4048	142.76	24.1633	30.6821	38.3669	55.9801	34.8859	27.4811	42.3476	50.9076	36.5631
NW_003377857.1	585568	585703	135	GNOMON-2018503:3		XM_397573	PREDICTED: hypothetical LOC409569, transcript variant 1 (LOC409569), mRNA	no		no		no		yes	1.27383	no		no		33.3844	31.4865	114.073	19.7965	25.1372	31.4332	38.9879	24.2967	19.1395	34.2498	41.173	29.5715
NW_003377857.1	585907	586093	186	GNOMON-2018503:2		XM_397573	PREDICTED: hypothetical LOC409569, transcript variant 1 (LOC409569), mRNA	no		no		no		yes	0.987385	no		no		26.4487	24.9451	90.3739	15.3754	19.5234	24.4133	29.107	18.139	14.2889	19.8199	23.8262	17.1126
NW_003377857.1	586469	586758	289	GNOMON-2018503:1		XM_397573	PREDICTED: hypothetical LOC409569, transcript variant 1 (LOC409569), mRNA	no		no		no		yes	0.927858	no		no		3.61457	3.40909	12.3508	2.78733	3.5393	4.42578	6.68253	4.16445	3.28051	4.27601	5.14035	3.69193
NW_003377857.1	586770	587170	400	GNOMON-2034503:1		XM_003249073	PREDICTED: galactokinase-like (LOC100577378), mRNA	no		no		no		yes	1.52872	no		no		28.0136	26.4211	95.7213	24.3577	30.9289	38.6756	28.2225	17.5879	13.8547	29.7536	35.768	25.6895
NW_003377857.1	587612	587798	186	GNOMON-2034503:2		XM_003249073	PREDICTED: galactokinase-like (LOC100577378), mRNA	no		no		no		yes	1.1299	no		no		39.4788	37.2344	134.897	25.9452	32.9447	41.1963	19.4802	12.1398	9.563	15.1792	18.2475	13.1058
NW_003377857.1	587896	588230	334	GNOMON-2034503:3		XM_003249073	PREDICTED: galactokinase-like (LOC100577378), mRNA	no		no		no		yes	1.03938	no		no		115.477	108.912	394.578	75.4626	95.8209	119.821	117.291	73.0941	57.5792	84.0729	101.067	72.5891
NW_003377857.1	588073	588244	171	GNOMON-252504:12		XM_397373	PREDICTED: sodium-independent sulfate anion transporter-like (LOC413934), partial mRNA	no		no		no		yes	1.11845	no		no		51.9857	49.0304	177.633	33.612	42.6799	53.3698	62.3673	38.8663	30.6166	48.1052	57.8291	41.5343
NW_003377857.1	589724	589754	30	GNOMON-252504:11				no		no		no		yes	1.15199	no		no		3.68883	3.47912	12.6046	2.77469	3.52324	4.4057	5.70554	3.5556	2.8009	4.53277	5.44902	3.91362
NW_003377857.1	589884	590037	153	GNOMON-252504:10		XM_397373	PREDICTED: sodium-independent sulfate anion transporter-like (LOC413934), partial mRNA	no		no		no		yes	0.73217	no		no		21.0168	19.822	71.8135	9.91224	12.5864	15.7388	30.5037	19.0094	14.9745	15.4021	18.5155	13.2983
NW_003377857.1	590211	590381	170	GNOMON-252504:9		XM_397373	PREDICTED: sodium-independent sulfate anion transporter-like (LOC413934), partial mRNA	no		no		no		yes	1.10945	no		no		11.8079	11.1366	40.3471	7.80569	9.91151	12.394	12.6852	7.9052	6.22725	9.70553	11.6674	8.37981
NW_003377857.1	590494	590639	145	GNOMON-252504:8		XM_397373	PREDICTED: sodium-independent sulfate anion transporter-like (LOC413934), partial mRNA	no		no		no		yes	2.08639	no		no		3.27638	3.09012	11.1952	1.33173	1.691	2.11454	2.27707	1.41903	1.11783	3.27633	3.9386	2.8288
NW_003377857.1	590739	591041	302	GNOMON-252504:7		XM_397373	PREDICTED: sodium-independent sulfate anion transporter-like (LOC413934), partial mRNA	no		no		no		yes	0.540308	no		no		5.88325	5.54878	20.1028	1.3658	1.73427	2.16865	2.65335	1.65352	1.30255	0.988672	1.18852	0.853625
NW_003377857.1	591175	591520	345	GNOMON-252504:6		XM_397373	PREDICTED: sodium-independent sulfate anion transporter-like (LOC413934), partial mRNA	no		no		no		yes	5.83974	no		no		1.51592	1.42974	5.17983	2.26848	2.88048	3.60194	1.66273	1.03619	0.816249	6.69626	8.04983	5.78159
NW_003377857.1	591672	591892	220	GNOMON-252504:5		XM_397373	PREDICTED: sodium-independent sulfate anion transporter-like (LOC413934), partial mRNA	no		no		no		yes	0.873164	no		no		1.10649	1.04359	3.78084	1.03255	1.31111	1.6395	3.80965	2.37412	1.87019	2.29402	2.75773	1.98067
NW_003377857.1	591981	592182	201	GNOMON-252504:4		XM_397373	PREDICTED: sodium-independent sulfate anion transporter-like (LOC413934), partial mRNA	no		no		no		yes	3.39019	no		no		0.381648	0.359952	1.30407	2.342	2.97383	3.71868	0.950758	0.592498	0.466735	2.22285	2.67217	1.91922
NW_003377857.1	592329	592564	235	GNOMON-252504:3		XM_397373	PREDICTED: sodium-independent sulfate anion transporter-like (LOC413934), partial mRNA	no		no		no		yes	3.16297	no		no		1.43918	1.35736	4.9176	1.81608	2.30603	2.88361	1.33846	0.83411	0.657063	2.91956	3.50972	2.52077
NW_003377857.1	596640	597053	413	GNOMON-252504:2		XM_397373	PREDICTED: sodium-independent sulfate anion transporter-like (LOC413934), partial mRNA	no		no		no		yes	0.841019	no		no		16.4023	15.4698	56.0458	15.8442	20.1187	25.1578	25.6054	15.9569	12.5699	14.851	17.8529	12.8224
NW_003377857.1	603979	604544	565	GNOMON-252504:1		XM_397373	PREDICTED: sodium-independent sulfate anion transporter-like (LOC413934), partial mRNA	no		no		no		yes	2.88267	no		no		4.5148	4.25814	15.4269	2.78504	3.5364	4.42214	3.63523	2.26542	1.78456	7.22675	8.68755	6.23962
NW_003377857.1	604603	604740	137	GNOMON-2064503:1		XR_119725	PREDICTED: hypothetical LOC100577406 (LOC100577406), miscRNA	no		no		no		yes	1.45465	no		no		11.2319	10.5934	38.3789	8.90441	11.3066	14.1386	18.1151	11.2891	8.89285	18.1726	21.846	15.6903
NW_003377857.1	608624	609157	533	GNOMON-2064503:2		XR_119725	PREDICTED: hypothetical LOC100577406 (LOC100577406), miscRNA	no		no		no		yes	1.05985	no		no		21.5228	20.2992	73.5423	18.106	22.9907	28.7491	26.5392	16.5388	13.0283	19.3975	23.3185	16.7479
NW_003377857.1	616664	616801	137	GNOMON-254504:3	FBgn0034275	XM_001120853	PREDICTED: sodium-independent sulfate anion transporter-like (LOC724952), mRNA	no		no		no		yes	0.498672	no		no		0	0	0	0	0	0	0.951276	0.592821	0.466989	0.327143	0.393271	0.282458
NW_003377857.1	617430	617739	309	GNOMON-254504:5	FBgn0034275	XM_001120853	PREDICTED: sodium-independent sulfate anion transporter-like (LOC724952), mRNA	no		no		no		yes	0.480709	no		no		0.17994	0.16971	0.614845	0	0	0	0.972634	0.606131	0.477474	0.32244	0.387617	0.278396
NW_003377857.1	618814	619413	599	GNOMON-254504:8		XM_001120853	PREDICTED: sodium-independent sulfate anion transporter-like (LOC724952), mRNA	no		no		no		yes	1.49692	no		no		2.20066	2.07555	7.51955	3.58341	4.55014	5.6898	4.12002	2.56753	2.02255	4.25319	5.11292	3.67223
NW_003377857.1	630519	630893	374	GNOMON-2088503:1		XM_393855	PREDICTED: hypothetical protein LOC410375 (LOC410375), mRNA	no		no		no		yes	3.10817	no		no		1.02492	0.966657	3.50212	1.04558	1.32766	1.66019	0.904323	0.56356	0.44394	1.93841	2.33024	1.67363
NW_003377857.1	652174	652484	310	GNOMON-2088503:7		XM_624371	PREDICTED: hypothetical protein LOC551988 (LOC551988), partial mRNA	no		no		no		yes	1.02374	no		no		0.554403	0.522885	1.89437	0.521711	0.662459	0.828383	1.39653	0.870293	0.685566	0.985951	1.18525	0.851276
NW_003377857.1	652640	653885	1245	GNOMON-2088503:8	FBgn0032506	XM_393855	PREDICTED: hypothetical protein LOC410375 (LOC410375), mRNA	no		no		no		yes	1.55921	no		no		13.0203	12.2801	44.4898	12.5764	15.9693	19.9691	11.4831	7.15607	5.63713	12.3475	14.8435	10.6609
NW_003377857.1	654611	655170	559	GNOMON-2128503:5		XM_003249074	PREDICTED: clusterin-associated protein 1-like (LOC725083), partial mRNA	no		no		no		yes	0.838834	no		no		5.04451	4.75773	17.2369	8.95259	11.3678	14.2151	13.7344	8.55906	6.74232	7.94514	9.55116	6.85988
NW_003377857.1	655534	655772	238	GNOMON-2128503:3		XM_391930	PREDICTED: clusterin-associated protein 1-like (LOC408382), mRNA	no		no		no		yes	0.752528	no		no		2.22279	2.09643	7.59518	3.04891	3.87145	4.84112	3.69366	2.30183	1.81325	1.91689	2.30436	1.65505
NW_003377857.1	655865	656263	398	GNOMON-2128503:2	FBgn0031196	XM_391930	PREDICTED: clusterin-associated protein 1-like (LOC408382), mRNA	no		no		no		yes	1.44917	no		no		1.98457	1.87174	6.78117	3.16581	4.01988	5.02672	2.67002	1.66391	1.31073	2.6684	3.20779	2.30392
NW_003377858.1	5839	7010	1171	GNOMON-1728633:6		XM_397551	PREDICTED: hypothetical protein LOC409257 (LOC409257), mRNA	no		no		no		yes	1.04993	no		no		14.0233	13.2261	47.9169	15.5924	19.7989	24.7578	27.5273	17.1546	13.5134	19.9316	23.9605	17.209
NW_003377858.1	21768	21949	181	GNOMON-1728633:3		XM_397551	PREDICTED: hypothetical protein LOC409257 (LOC409257), mRNA	no		no		no		yes	1.82548	no		no		0.386349	0.364385	1.32014	0.53248	0.676132	0.845481	3.56505	2.22168	1.75011	4.48806	5.39527	3.87502
NW_003377858.1	23501	23621	120	GNOMON-1728633:2		XM_397551	PREDICTED: hypothetical protein LOC409257 (LOC409257), mRNA	no		no		no		yes	0.973255	no		no		0.17994	0.16971	0.614845	0	0	0	0.487411	0.303747	0.239274	0.327143	0.393271	0.282458
NW_003377859.1	1349	1635	286	GNOMON-376084:1	FBgn0036338	XR_119729	PREDICTED: zinc finger MYND domain-containing protein 10-like (LOC100578988), partial miscRNA	no		no		no		yes	2.22763	no		no		6.78448	6.39878	23.1822	5.84117	7.41701	9.27472	6.81883	4.24939	3.34742	10.4754	12.5929	9.04451
NW_003377859.1	1728	1933	205	GNOMON-376084:2		XM_001122085	PREDICTED: zinc finger MYND domain-containing protein 10-like (LOC726340), mRNA	no		no		no		yes	1.85249	no		no		19.9166	18.7843	68.054	18.4013	23.3656	29.2179	28.5418	17.7868	14.0114	36.4631	43.8337	31.4825
NW_003377859.1	2000	2169	169	GNOMON-376084:3		XM_001122085	PREDICTED: zinc finger MYND domain-containing protein 10-like (LOC726340), mRNA	no		no		no		yes	1.90271	no		no		4.61277	4.35054	15.7616	6.85475	8.70403	10.8841	11.8526	7.38634	5.81853	15.5526	18.6963	13.4282
NW_003377859.1	2526	2704	178	GNOMON-376084:5		XR_119729	PREDICTED: zinc finger MYND domain-containing protein 10-like (LOC100578988), partial miscRNA	no		no		no		yes	1.22625	no		no		1.01795	0.960081	3.47829	1.81589	2.30578	2.8833	3.475	2.16557	1.70591	2.93868	3.5327	2.53727
NW_003377859.1	3182	3431	249	GNOMON-378084:6		XM_624642	PREDICTED: ribosomal protein S12 (RpS12), mRNA	no		no		no		yes	0.993661	no		no		217.838	205.454	744.342	166.47	211.381	264.325	301.347	187.795	147.934	206.501	248.243	178.294
NW_003377859.1	3652	3856	204	GNOMON-378084:5	FBgn0260441	XM_624642	PREDICTED: ribosomal protein S12 (RpS12), mRNA	no		no		no		yes	0.556896	no		no		4014.07	3785.87	13715.9	3132.48	3977.56	4973.81	5280.76	3290.88	2592.37	2028.09	2438.04	1751.06
NW_003377859.1	4078	4212	134	GNOMON-378084:4	FBgn0260441	XM_624642	PREDICTED: ribosomal protein S12 (RpS12), mRNA	no		no		no		yes	0.542731	no		no		1217.33	1148.12	4159.54	856.301	1087.31	1359.65	1295.51	807.34	635.975	484.887	582.902	418.655
NW_003377859.1	4476	4512	36	GNOMON-378084:3				no		no		no		yes	0.61587	no		no		25.4248	23.9794	86.8754	18.8954	23.993	30.0024	33.0659	20.6062	16.2323	14.0438	16.8826	12.1255
NW_003377859.1	4647	4674	27	GNOMON-378084:2				no		no		no		yes	0.408977	no		no		1.25933	1.18774	4.30306	1.29256	1.64127	2.05235	2.29619	1.43095	1.12722	0.647624	0.778534	0.559163
NW_003377859.1	6032	6320	288	GNOMON-380084:4		XM_001121458	PREDICTED: DNA-binding protein D-ETS-6-like (LOC725629), mRNA	no		no		no		yes	1.73836	no		no		0.841218	0.793395	2.8744	0.2638	0.334968	0.418866	1.88784	1.17647	0.926754	2.26319	2.72067	1.95405
NW_003377859.1	7839	8117	278	GNOMON-380084:3		XM_001121458	PREDICTED: DNA-binding protein D-ETS-6-like (LOC725629), mRNA	no		no		no		yes	3.08992	no		no		0.179203	0.169015	0.612327	0	0	0	0.93727	0.584092	0.460114	1.99723	2.40095	1.72442
NW_003377859.1	13131	13365	234	GNOMON-380084:2		XM_001121458	PREDICTED: DNA-binding protein D-ETS-6-like (LOC725629), mRNA	no		no		no		yes	0.891008	no		no		0.859842	0.81096	2.93804	0.809051	1.02732	1.28463	5.71791	3.56331	2.80697	3.51347	4.22367	3.03355
NW_003377859.1	20451	20565	114	GNOMON-2554083:1		XM_624681	PREDICTED: hypothetical protein LOC552306 (LOC552306), mRNA	no		no		no		yes	1.03938	no		no		85.9281	81.0431	293.612	78.77	100.021	125.073	192.563	120.002	94.5307	138.026	165.927	119.173
NW_003377859.1	20730	20925	195	GNOMON-2554083:2		XM_624681	PREDICTED: hypothetical protein LOC552306 (LOC552306), mRNA	no		no		no		yes	0.935852	no		no		456.101	430.172	1558.48	436.79	554.628	693.544	969.986	604.48	476.174	626.021	752.564	540.511
NW_003377859.1	21021	21089	68	GNOMON-2554083:3				no		no		no		yes	0.822423	no		no		118.956	112.193	406.467	96.4584	122.481	153.158	226.615	141.223	111.247	128.529	154.51	110.973
NW_003377859.1	21161	21930	769	GNOMON-2554083:4		XM_624681	PREDICTED: hypothetical protein LOC552306 (LOC552306), mRNA	no		no		no		yes	0.824822	no		no		822.519	775.759	2810.51	771.423	979.538	1224.88	1831.67	1141.47	899.183	1041.9	1252.5	899.579
NW_003377859.1	21570	21935	365	GNOMON-2558083:14		XM_624681	PREDICTED: hypothetical protein LOC552306 (LOC552306), mRNA	no		no		no		yes	1.1116	no		no		4.53867	4.28065	15.5084	4.17855	5.30584	6.63478	6.62129	4.12628	3.25044	5.07583	6.10185	4.38251
NW_003377859.1	22017	22184	167	GNOMON-2558083:13		NM_001011643	GABA neurotransmitter transporter-1B (Gat-1B), mRNA	no		no		no		yes	1.09384	no		no		4.85793	4.58176	16.5993	3.07753	3.90779	4.88656	7.01447	4.37131	3.44346	5.29133	6.36091	4.56857
NW_003377859.1	22551	22754	203	GNOMON-2558083:12		NM_001011643	GABA neurotransmitter transporter-1B (Gat-1B), mRNA	no		no		no		yes	0.269219	no		no		2.75	2.59366	9.39662	1.29242	1.64109	2.05212	1.76171	1.09787	0.864838	0.327082	0.393197	0.282404
NW_003377859.1	22829	22960	131	GNOMON-2558083:11		NM_001011643	GABA neurotransmitter transporter-1B (Gat-1B), mRNA	no		no		no		yes	0.98742	no		no		0.348563	0.328748	1.19102	0.504257	0.640296	0.800669	0.480452	0.29941	0.235858	0.327167	0.393299	0.282478
NW_003377859.1	23020	23132	112	GNOMON-2558083:10		NM_001011643	GABA neurotransmitter transporter-1B (Gat-1B), mRNA	no		no		no		yes	1.96858	no		no		0.85973	0.810854	2.93766	1.64221	2.08525	2.60753	2.50004	1.55799	1.22729	3.39404	4.08011	2.93043
NW_003377859.1	23801	23904	103	GNOMON-2558083:8		NM_001011643	GABA neurotransmitter transporter-1B (Gat-1B), mRNA	no		no		no		yes	1.92466	no		no		0.200332	0.188943	0.684524	1.90804	2.4228	3.02963	0.480619	0.299515	0.23594	0.637927	0.766877	0.55079
NW_003377859.1	24430	24598	168	GNOMON-2558083:5		NM_001011643	GABA neurotransmitter transporter-1B (Gat-1B), mRNA	no		no		no		yes	3.77521	no		no		0	0	0	0.255021	0.323821	0.404927	0.481095	0.299811	0.236173	1.25253	1.50572	1.08144
NW_003377859.1	24868	25087	219	GNOMON-2558083:3		NM_001011643	GABA neurotransmitter transporter-1B (Gat-1B), mRNA	no		no		no		yes	0.973815	no		no		0.383411	0.361614	1.3101	0.260086	0.330252	0.412969	0.480189	0.299246	0.235728	0.322481	0.387667	0.278432
NW_003377859.1	25228	25524	296	GNOMON-2558083:2		NM_001011643	GABA neurotransmitter transporter-1B (Gat-1B), mRNA	no		no		no		yes	2.01051	no		no		0.607916	0.573356	2.07722	1.0313	1.30952	1.63751	0.938376	0.584782	0.460657	1.30107	1.56406	1.12335
NW_003377859.1	26754	26982	228	GNOMON-2558083:1		NM_001011643	GABA neurotransmitter transporter-1B (Gat-1B), mRNA	no		no		no		yes	1.03513	no		no		8.03908	7.58206	27.4692	6.65078	8.44503	10.5602	25.4422	15.8552	12.4898	18.1622	21.8335	15.6813
NW_003377859.1	51141	51146	5	GNOMON-382084:1				no		no		no		yes	1.70306	no		no		1.3258	1.25043	4.53019	1.29308	1.64193	2.05318	4.74018	2.95401	2.32699	5.56725	6.6926	4.8068
NW_003377859.1	51278	51367	89	GNOMON-382084:2		XM_001121546	PREDICTED: RNA-binding protein pno1-like (LOC725734), mRNA	no		no		no		yes	1.68052	no		no		35.8749	33.8354	122.583	47.2447	59.9904	75.0159	94.4755	58.8757	46.3788	109.491	131.624	94.5354
NW_003377859.1	51481	51854	373	GNOMON-382084:3		XR_119730	PREDICTED: RNA-binding protein pno1-like (LOC100576092), miscRNA	no		no		no		yes	1.45015	no		no		162.571	153.329	555.498	155.696	197.7	247.217	372.049	231.855	182.642	372.074	447.284	321.251
NW_003377859.1	55462	55550	88	GNOMON-2588083:1				no		no		no		yes	1.18375	no		no		1132.98	1068.57	3871.35	2092.35	2656.83	3322.27	3235.51	2016.32	1588.34	2641.31	3175.22	2280.52
NW_003377859.1	55483	55517	34	GNOMON-2594083:1				no		no		no		yes	1.19971	no		no		391.571	369.31	1337.98	724.101	919.45	1149.74	1101.41	686.384	540.693	911.265	1095.47	786.791
NW_003377859.1	56181	56341	160	GNOMON-2588083:2		NM_001172405	cytochrome c oxidase subunit VIc (Cox6c), nuclear gene encoding mitochondrial protein, mRNA	no		no		no		yes	1.20202	no		no		7787.01	7344.32	26607.9	11192.4	14211.9	17771.5	20196.3	12586	9914.53	16741.7	20125.8	14454.9
NW_003377859.1	56181	56341	160	GNOMON-2594083:2		NM_001172405	cytochrome c oxidase subunit VIc (Cox6c), nuclear gene encoding mitochondrial protein, mRNA	no		no		no		yes	1.20202	no		no		7787.01	7344.32	26607.9	11192.4	14211.9	17771.5	20196.3	12586	9914.53	16741.7	20125.8	14454.9
NW_003377859.1	56420	56486	66	GNOMON-2588083:3				no		no		no		yes	1.47481	no		no		141.227	133.198	482.566	191.728	243.452	304.429	319.407	199.049	156.799	324.861	390.528	280.487
NW_003377859.1	56420	56486	66	GNOMON-2594083:3				no		no		no		yes	1.47481	no		no		141.227	133.198	482.566	191.728	243.452	304.429	319.407	199.049	156.799	324.861	390.528	280.487
NW_003377859.1	57184	57387	203	GNOMON-2598083:1		XM_001121523	PREDICTED: hypothetical protein LOC725706 (LOC725706), mRNA	no		no		no		yes	1.81877	no		no		4.10879	3.87521	14.0395	3.2893	4.17669	5.22281	6.56638	4.09207	3.22349	8.23607	9.9009	7.11108
NW_003377859.1	59049	59188	139	GNOMON-2598083:2		XM_001121523	PREDICTED: hypothetical protein LOC725706 (LOC725706), mRNA	no		no		no		yes	0.973255	no		no		0.17994	0.16971	0.614845	0	0	0	0.487411	0.303747	0.239274	0.327143	0.393271	0.282458
NW_003377859.1	59493	59621	128	GNOMON-2598083:3		XM_001121523	PREDICTED: hypothetical protein LOC725706 (LOC725706), mRNA	no		no		no		yes	0.485705	no		no		0	0	0	0	0	0	0.986623	0.614848	0.484341	0.330476	0.397278	0.285335
NW_003377859.1	59720	59886	166	GNOMON-2598083:4		XM_001121523	PREDICTED: hypothetical protein LOC725706 (LOC725706), mRNA	no		no		no		yes	0.478737	no		no		0	0	0	0.260095	0.330264	0.412984	1.00098	0.623797	0.491391	0.330476	0.397278	0.285335
NW_003377859.1	60315	63095	2780	GNOMON-2598083:6		XM_001121523	PREDICTED: hypothetical protein LOC725706 (LOC725706), mRNA	no		no		no		yes	1.38485	no		no		8.60417	8.11502	29.4	12.4808	15.8479	19.8173	17.5196	10.918	8.60053	16.7319	20.114	14.4464
NW_003377859.1	63290	63664	374	GNOMON-2598083:7		XM_001121523	PREDICTED: hypothetical protein LOC725706 (LOC725706), mRNA	no		no		no		yes	1.2905	no		no		0.9994	0.942584	3.4149	1.93819	2.46107	3.07749	2.53936	1.58249	1.24659	2.25996	2.71678	1.95126
NW_003377859.1	63877	66402	2525	GNOMON-2598083:8		XM_001121523	PREDICTED: hypothetical protein LOC725706 (LOC725706), mRNA	no		no		no		yes	1.27167	no		no		11.799	11.1282	40.3166	7.46663	9.48098	11.8556	18.7318	11.6734	9.19561	16.4275	19.7482	14.1836
NW_003377859.1	67644	67764	120	GNOMON-2598083:9		XM_001121523	PREDICTED: hypothetical protein LOC725706 (LOC725706), mRNA	no		no		no		yes	2.06218	no		no		0.66095	0.623375	2.25843	0.260146	0.330328	0.413064	0.461265	0.287453	0.226439	0.655984	0.788584	0.566381
NW_003377859.1	67932	68179	247	GNOMON-2598083:10		XM_001121523	PREDICTED: hypothetical protein LOC725706 (LOC725706), mRNA	no		no		no		yes	2.08469	no		no		1.70326	1.60643	5.81997	0	0	0	2.02719	1.26331	0.995164	2.91442	3.50353	2.51633
NW_003377859.1	68601	68954	353	GNOMON-2598083:11		XM_001121523	PREDICTED: hypothetical protein LOC725706 (LOC725706), mRNA	no		no		no		yes	3.15221	no		no		2.47702	2.33621	8.46387	3.06796	3.89563	4.87136	1.37474	0.856714	0.674869	2.98848	3.59257	2.58027
NW_003377859.1	73891	73937	46	GNOMON-2642083:1				no		no		no		yes	1.18565	no		no		13.7458	12.9643	46.9686	15.9527	20.2565	25.33	39.5942	24.6745	19.4371	32.3746	38.9187	27.9524
NW_003377859.1	74069	74158	89	GNOMON-2642083:2		XM_001121546	PREDICTED: RNA-binding protein pno1-like (LOC725734), mRNA	no		no		no		yes	1.53176	no		no		34.1861	32.2426	116.812	44.5621	56.5841	70.7565	99.2047	61.8228	48.7004	104.795	125.978	90.4806
NW_003377859.1	74272	75791	1519	GNOMON-2642083:3	FBgn0027334	XM_001121546	PREDICTED: RNA-binding protein pno1-like (LOC725734), mRNA	no		no		no		yes	1.34167	no		no		1232.33	1162.27	4210.8	1307.44	1660.16	2075.98	2780.42	1732.72	1364.93	2572.6	3092.62	2221.2
NW_003377859.1	74499	75116	617	GNOMON-2648083:6		XM_395260	PREDICTED: protein TSSC1-like (LOC411793), mRNA	no		no		no		yes	1.37548	no		no		462.888	436.573	1581.67	524.237	665.666	832.393	1212.44	755.576	595.199	1150.09	1382.57	992.993
NW_003377859.1	75191	75487	296	GNOMON-2648083:5		XM_395260	PREDICTED: protein TSSC1-like (LOC411793), mRNA	no		no		no		yes	1.25983	no		no		502.823	474.237	1718.12	479.895	609.361	761.986	1006.25	627.08	493.977	874.25	1050.97	754.833
NW_003377859.1	75585	75766	181	GNOMON-2648083:4		XM_395260	PREDICTED: protein TSSC1-like (LOC411793), mRNA	no		no		no		yes	1.12901	no		no		62.1482	58.615	212.357	59.4937	75.5439	94.4651	96.3182	60.024	47.2834	74.9934	90.1524	64.7497
NW_003377859.1	75830	76047	217	GNOMON-2648083:3		XM_395260	PREDICTED: protein TSSC1-like (LOC411793), mRNA	no		no		no		yes	0.705886	no		no		20.0708	18.9297	68.5808	10.1252	12.8568	16.077	10.6111	6.61268	5.20908	5.16549	6.20963	4.45991
NW_003377859.1	76128	76353	225	GNOMON-2648083:2		XM_395260	PREDICTED: protein TSSC1-like (LOC411793), mRNA	no		no		no		yes	0.527228	no		no		20.1825	19.0351	68.9626	11.158	14.1682	17.7169	11.0292	6.8732	5.4143	4.01011	4.82071	3.46236
NW_003377859.1	76595	76722	127	GNOMON-2648083:1		XM_395260	PREDICTED: protein TSSC1-like (LOC411793), mRNA	no		no		no		yes	1.51375	no		no		4.36314	4.1151	14.9087	5.00003	6.34894	7.93914	9.75447	6.07884	4.78855	10.1829	12.2413	8.79201
NW_003377859.1	100514	101036	522	GNOMON-2694083:2		XM_003249081	PREDICTED: hypothetical protein LOC100578394 (LOC100578394), mRNA	no		no		no		yes	1.74136	no		no		0.720854	0.679874	2.46312	1.57258	1.99684	2.49698	2.99351	1.86551	1.46954	3.59488	4.32154	3.10384
NW_003377859.1	102127	102289	162	GNOMON-2694083:1		XM_003249081	PREDICTED: hypothetical protein LOC100578394 (LOC100578394), mRNA	no		no		no		yes	0.478737	no		no		0	0	0	0	0	0	1.00098	0.623797	0.491391	0.330476	0.397278	0.285335
NW_003377859.1	113640	113906	266	GNOMON-2664083:3		XM_001121606	PREDICTED: hypothetical protein LOC725799 (LOC725799), mRNA	no		no		no		yes	0.315649	no		no		0.505536	0.476796	1.72739	0	0	0	1.47927	0.92186	0.726187	0.32201	0.3871	0.278025
NW_003377859.1	116320	116615	295	GNOMON-2664083:4		XM_001121606	PREDICTED: hypothetical protein LOC725799 (LOC725799), mRNA	no		no		no		yes	0.975953	no		no		0.506525	0.477729	1.73077	0	0	0	0.974773	0.607463	0.478524	0.656068	0.788684	0.566453
NW_003377859.1	117719	118014	295	GNOMON-2664083:6		XM_001121606	PREDICTED: hypothetical protein LOC725799 (LOC725799), mRNA	no		no		no		yes	2.09449	no		no		0	0	0	0.253912	0.322412	0.403166	2.08223	1.29761	1.02218	3.00761	3.61557	2.59679
NW_003377859.1	118560	118738	178	GNOMON-2664083:8		XM_001121606	PREDICTED: hypothetical protein LOC725799 (LOC725799), mRNA	no		no		no		yes	0.614002	no		no		1.44431	1.3622	4.93514	3.53554	4.48936	5.61379	8.24358	5.13727	4.04684	3.49062	4.1962	3.01382
NW_003377859.1	118879	119640	761	GNOMON-2664083:9		XM_001121606	PREDICTED: hypothetical protein LOC725799 (LOC725799), mRNA	no		no		no		yes	1.98652	no		no		3.60449	3.39957	12.3164	5.09574	6.47047	8.09111	3.31345	2.06489	1.6266	4.53931	5.45687	3.91926
NW_003377859.1	123205	123493	288	GNOMON-2712083:1		XM_397433	PREDICTED: lateral signaling target protein 2 homolog (LOC413998), mRNA	no		no		no		yes	1.42004	no		no		0.709277	0.668955	2.42357	1.6568	2.10377	2.63069	2.04647	1.27533	1.00463	2.0041	2.40921	1.73035
NW_003377859.1	165046	165468	422	GNOMON-2712083:2	FBgn0039492	XM_397433	PREDICTED: lateral signaling target protein 2 homolog (LOC413998), mRNA	no		no		no		yes	2.49769	no		no		0.202061	0.190573	0.690431	0.797808	1.01304	1.26677	1.50564	0.93829	0.739129	2.59343	3.11766	2.23919
NW_003377859.1	167593	167949	356	GNOMON-2712083:3	FBgn0039492	XM_397433	PREDICTED: lateral signaling target protein 2 homolog (LOC413998), mRNA	no		no		no		yes	5.67568	no		no		1.46877	1.38527	5.01871	0.52187	0.662661	0.828635	0.489415	0.304996	0.240258	1.91563	2.30286	1.65397
NW_003377859.1	169469	171846	2377	GNOMON-2712083:4		XM_397433	PREDICTED: lateral signaling target protein 2 homolog (LOC413998), mRNA	no		no		no		yes	1.92492	no		no		7.28675	6.8725	24.8985	9.48631	12.0455	15.0625	9.84665	6.13628	4.8338	13.0712	15.7134	11.2858
NW_003377859.1	172084	172367	283	GNOMON-2712083:5	FBgn0039492	XM_397433	PREDICTED: lateral signaling target protein 2 homolog (LOC413998), mRNA	no		no		no		yes	8.76841	no		no		0.41804	0.394274	1.42842	1.27661	1.62101	2.02702	0.485977	0.302853	0.23857	2.93869	3.53271	2.53728
NW_003377859.1	172699	172998	299	GNOMON-2712083:6	FBgn0039492	XM_397433	PREDICTED: lateral signaling target protein 2 homolog (LOC413998), mRNA	no		no		no		yes	0.328188	no		no		0.179755	0.169536	0.614215	1.61484	2.05049	2.56407	1.44555	0.900845	0.709632	0.327169	0.393303	0.28248
NW_003377859.1	176226	176637	411	GNOMON-2712083:7		XM_397433	PREDICTED: lateral signaling target protein 2 homolog (LOC413998), mRNA	no		no		no		yes	1.56494	no		no		18.4937	17.4423	63.192	11.01	13.9803	17.4819	10.3914	6.47575	5.10121	11.2147	13.4816	9.68281
NW_003377859.1	187801	188003	202	GNOMON-384084:2	FBgn0037896	XM_001121992	PREDICTED: neither inactivation nor afterpotential protein G-like (LOC726236), mRNA	no		no		no		yes	0.981875	no		no		1.4829	1.3986	5.067	0	0	0	4.7264	2.94542	2.32023	3.20039	3.84731	2.76324
NW_003377859.1	188178	188537	359	GNOMON-384084:3	FBgn0037896	XM_001121992	PREDICTED: neither inactivation nor afterpotential protein G-like (LOC726236), mRNA	no		no		no		yes	1.87001	no		no		0.343528	0.323998	1.17382	0.522194	0.663072	0.829149	1.56585	0.975816	0.76869	2.01935	2.42754	1.74352
NW_003377859.1	189426	189599	173	GNOMON-384084:4	FBgn0037896	XM_001121992	PREDICTED: neither inactivation nor afterpotential protein G-like (LOC726236), mRNA	no		no		no		yes	1.97226	no		no		0	0	0	0	0	0	0.480269	0.299296	0.235768	0.653229	0.785272	0.564002
NW_003377859.1	190307	190490	183	GNOMON-384084:7	FBgn0037896	XM_001121992	PREDICTED: neither inactivation nor afterpotential protein G-like (LOC726236), mRNA	no		no		no		yes	0.333282	no		no		0.179877	0.169651	0.614633	0	0	0	2.88107	1.79544	1.41434	0.662189	0.796043	0.571738
NW_003377859.1	190572	190757	185	GNOMON-384084:8		XM_001121992	PREDICTED: neither inactivation nor afterpotential protein G-like (LOC726236), mRNA	no		no		no		yes	0.472613	no		no		0.347971	0.328189	1.189	0	0	0	1.00388	0.6256	0.492811	0.327192	0.39333	0.2825
NW_003377859.1	193841	194043	202	GNOMON-2770083:2	FBgn0037896	XM_001121992	PREDICTED: neither inactivation nor afterpotential protein G-like (LOC726236), mRNA	no		no		no		yes	0.984031	no		no		1.13102	1.06672	3.86465	0	0	0	4.7189	2.94075	2.31655	3.20233	3.84964	2.76491
NW_003377859.1	194218	194577	359	GNOMON-2770083:3	FBgn0037896	XM_001121992	PREDICTED: neither inactivation nor afterpotential protein G-like (LOC726236), mRNA	no		no		no		yes	2.3771	no		no		0.348622	0.328803	1.19122	0.260114	0.330288	0.413014	1.00221	0.624565	0.491995	1.64295	1.97505	1.41853
NW_003377859.1	195721	195894	173	GNOMON-2770083:4	FBgn0037896	XM_001121992	PREDICTED: neither inactivation nor afterpotential protein G-like (LOC726236), mRNA	no		no		no		yes	1.97226	no		no		0	0	0	0	0	0	0.480269	0.299296	0.235768	0.653229	0.785272	0.564002
NW_003377859.1	212774	213233	459	GNOMON-2824083:7	FBgn0086758	XM_623485	PREDICTED: hypothetical protein LOC551086 (LOC551086), mRNA	no		no		no		yes	0.95727	no		no		1.02318	0.965008	3.49614	1.04963	1.3328	1.66662	1.4971	0.932968	0.734937	0.988328	1.18811	0.853329
NW_003377859.1	241432	241713	281	GNOMON-2824083:6		XM_623485	PREDICTED: hypothetical protein LOC551086 (LOC551086), mRNA	no		no		no		yes	3.90557	no		no		0	0	0	0.504846	0.641043	0.801603	0.487097	0.303551	0.23912	1.31195	1.57714	1.13274
NW_003377859.1	243828	244213	385	GNOMON-2824083:4		XM_623485	PREDICTED: hypothetical protein LOC551086 (LOC551086), mRNA	no		no		no		yes	0.694908	no		no		0	0	0	0.796369	1.01121	1.26449	1.3305	0.829149	0.653154	0.637616	0.766503	0.550521
NW_003377859.1	261170	261397	227	GNOMON-2824083:2	FBgn0086758	XM_623485	PREDICTED: hypothetical protein LOC551086 (LOC551086), mRNA	no		no		no		yes	0.987727	no		no		0	0	0	0	0	0	0.480269	0.299296	0.235768	0.327143	0.393271	0.282458
NW_003377859.1	275977	276321	344	GNOMON-2824083:1		XM_623485	PREDICTED: hypothetical protein LOC551086 (LOC551086), mRNA	no		no		no		yes	2.12825	no		no		0.556264	0.52464	1.90073	1.04582	1.32797	1.66058	1.51258	0.942613	0.742535	2.22002	2.66877	1.91678
NW_003377859.1	276701	277157	456	GNOMON-2850083:5	FBgn0021906	XM_394657	PREDICTED: Rieske iron-sulfur protein (RFeSP), mRNA	no		no		no		yes	0.669084	no		no		3757.62	3544	12839.6	2379.67	3021.66	3778.48	3059	1906.32	1501.69	1411.49	1696.8	1218.69
NW_003377859.1	277248	277425	177	GNOMON-2850083:4	FBgn0021906	XM_394657	PREDICTED: Rieske iron-sulfur protein (RFeSP), mRNA	no		no		no		yes	0.551158	no		no		1234.39	1164.22	4217.86	712.975	905.322	1132.07	652.63	406.709	320.381	248.062	298.205	214.178
NW_003377859.1	277526	277678	152	GNOMON-2850083:3		XM_394657	PREDICTED: Rieske iron-sulfur protein (RFeSP), mRNA	no		no		no		yes	0.721301	no		no		788.635	743.802	2694.73	488.336	620.079	775.389	324.862	202.449	159.477	161.596	194.261	139.523
NW_003377859.1	278008	278037	29	GNOMON-2850083:2				no		no		no		yes	0.542701	no		no		41.0623	38.728	140.308	27.3455	34.7228	43.4196	19.3198	12.0398	9.48425	7.23069	8.69228	6.24302
NW_003377859.1	278122	278268	146	GNOMON-2850083:1		XM_394657	PREDICTED: Rieske iron-sulfur protein (RFeSP), mRNA	no		no		no		yes	0.665153	no		no		424.368	400.242	1450.04	268.321	340.709	426.045	199.824	124.527	98.0954	91.6614	110.19	79.141
NW_003377859.1	279398	279492	94	GNOMON-2868083:1		XM_623570	PREDICTED: u11/U12 small nuclear ribonucleoprotein 35 kDa protein-like (LOC551177), mRNA	no		no		no		yes	0.442626	no		no		3.48915	3.29079	11.9223	2.78639	3.5381	4.42428	3.22919	2.01238	1.58523	0.985704	1.18495	0.851063
NW_003377859.1	279715	279930	215	GNOMON-2868083:2		XM_623570	PREDICTED: u11/U12 small nuclear ribonucleoprotein 35 kDa protein-like (LOC551177), mRNA	no		no		no		yes	0.641786	no		no		22.8017	21.5054	77.9122	15.0896	19.1605	23.9595	17.3166	10.7914	8.50084	7.66423	9.21346	6.61734
NW_003377859.1	280012	280225	213	GNOMON-2868083:3		XM_623570	PREDICTED: u11/U12 small nuclear ribonucleoprotein 35 kDa protein-like (LOC551177), mRNA	no		no		no		yes	0.828481	no		no		32.2507	30.4172	110.199	25.6698	32.595	40.7589	23.0689	14.3762	11.3247	13.1803	15.8445	11.3799
NW_003377859.1	280387	280784	397	GNOMON-2868083:4		XM_623570	PREDICTED: u11/U12 small nuclear ribonucleoprotein 35 kDa protein-like (LOC551177), mRNA	no		no		no		yes	0.95669	no		no		39.9022	37.6338	136.344	31.1564	39.5617	49.4706	43.603	27.1727	21.405	28.7676	34.5826	24.8381
NW_003377859.1	288072	288097	25	GNOMON-2890083:1				no		no		no		yes	1.17223	no		no		2.01823	1.9035	6.89621	5.66926	7.19872	9.00175	5.39332	3.36104	2.64763	4.36001	5.24134	3.76446
NW_003377859.1	289517	289543	26	GNOMON-2890083:2				no		no		no		yes	1.77048	no		no		1.18785	1.12032	4.05884	4.36268	5.53964	6.92714	1.88773	1.1764	0.926701	2.30487	2.77077	1.99004
NW_003377859.1	291309	291332	23	GNOMON-2890083:4				no		no		no		yes	1.0067	no		no		1.58961	1.49924	5.43162	3.42489	4.34886	5.4381	1.8882	1.1767	0.926934	1.31089	1.57587	1.13183
NW_003377859.1	293770	293787	17	GNOMON-2890083:5				no		no		no		yes	0.392792	no		no		0.514233	0.484999	1.75711	1.55359	1.97272	2.46683	2.41118	1.50261	1.18367	0.653144	0.785169	0.563928
NW_003377859.1	296787	296817	30	GNOMON-2890083:6				no		no		no		yes	0.924138	no		no		3.28664	3.0998	11.2303	11.3363	14.3946	18	8.32135	5.18574	4.08502	5.30331	6.37531	4.57891
NW_003377859.1	296904	297008	104	GNOMON-2890083:7		NM_001040258	troponin T, skeletal muscle (TpnT), mRNA	no		no		no		yes	1.08856	no		no		28.8297	27.1907	98.5096	68.8422	87.4145	109.309	60.3723	37.6231	29.6373	45.3219	54.4832	39.1312
NW_003377859.1	297093	297189	96	GNOMON-2890083:8		NM_001040258	troponin T, skeletal muscle (TpnT), mRNA	no		no		no		yes	1.19578	no		no		31.566	29.7715	107.86	61.8918	78.589	98.2729	55.2593	34.4368	27.1273	45.5694	54.7807	39.3449
NW_003377859.1	297275	297311	36	GNOMON-2890083:9				no		no		no		yes	1.03925	no		no		5.46831	5.15744	18.685	15.1423	19.2274	24.0432	13.0415	8.12725	6.40217	9.3468	11.2361	8.07008
NW_003377859.1	297397	297502	105	GNOMON-2890083:10		NM_001040258	troponin T, skeletal muscle (TpnT), mRNA	no		no		no		yes	1.15099	no		no		32.6403	30.7847	111.53	70.3594	89.341	111.718	59.4111	37.024	29.1654	47.158	56.6905	40.7165
NW_003377859.1	297568	297786	218	GNOMON-2890083:11	FBgn0004169	NM_001040258	troponin T, skeletal muscle (TpnT), mRNA	no		no		no		yes	1.15223	no		no		95.6166	90.1808	326.717	210.047	266.714	333.517	178.419	111.188	87.5875	141.774	170.432	122.409
NW_003377859.1	297855	297947	92	GNOMON-2890083:12	FBgn0004169	NM_001040258	troponin T, skeletal muscle (TpnT), mRNA	no		no		no		yes	0.91339	no		no		34.8441	32.8632	119.061	66.8809	84.9241	106.195	69.97	43.6042	34.3488	44.0742	52.9833	38.0539
NW_003377859.1	298027	298107	80	GNOMON-2890083:13	FBgn0004169	NM_001040258	troponin T, skeletal muscle (TpnT), mRNA	no		no		no		yes	0.907318	no		no		25.9761	24.4994	88.7591	58.9473	74.8502	93.5977	60.0826	37.4425	29.495	37.5945	45.1938	32.4593
NW_003377859.1	299270	299348	78	GNOMON-2890083:14		NM_001040258	troponin T, skeletal muscle (TpnT), mRNA	no		no		no		yes	0.982963	no		no		24.8002	23.3903	84.7412	44.1116	56.0121	70.0412	38.8699	24.2231	19.0816	26.3492	31.6754	22.7501
NW_003377859.1	299832	301058	1226	GNOMON-2890083:15		NM_001040258	troponin T, skeletal muscle (TpnT), mRNA	no		no		no		yes	0.806122	no		no		4054.14	3823.66	13852.8	3128.2	3972.13	4967.02	2955.62	1841.9	1450.94	1643.11	1975.24	1418.67
NW_003377859.1	302027	302132	105	GNOMON-3066083:2		XR_119728	PREDICTED: hypothetical LOC100578622 (LOC100578622), miscRNA	no		no		no		yes	2.02726	no		no		11.7288	11.062	40.0768	15.3379	19.4758	24.3538	17.4189	10.8552	8.55106	24.3527	29.2753	21.0263
NW_003377859.1	302234	303097	863	GNOMON-3066083:1		XR_119728	PREDICTED: hypothetical LOC100578622 (LOC100578622), miscRNA	no		no		no		yes	2.13923	no		no		8.35258	7.87774	28.5404	11.5426	14.6566	18.3276	10.8583	6.7667	5.33041	16.0189	19.2569	13.8308
NW_003377859.1	309271	309495	224	GNOMON-386084:1		XM_003249083	PREDICTED: hypothetical protein LOC100576172 (LOC100576172), mRNA	no		no		no		yes	2.31607	no		no		2.58045	2.43375	8.81728	1.57819	2.00396	2.50588	3.5298	2.19972	1.73281	5.6379	6.77754	4.8678
NW_003377859.1	354725	354909	184	GNOMON-386084:2		XM_003249083	PREDICTED: hypothetical protein LOC100576172 (LOC100576172), mRNA	no		no		no		yes	1.27418	no		no		0.34636	0.32667	1.1835	0.260202	0.3304	0.413154	1.47995	0.922279	0.726517	1.30044	1.56331	1.12281
NW_003377859.1	370239	371374	1135	GNOMON-2960083:1	FBgn0261549	XM_396522	PREDICTED: retinal degeneration A (rdgA), mRNA	no		no		no		yes	1.33762	no		no		0.71985	0.678926	2.45969	0.520749	0.661237	0.826855	2.45705	1.5312	1.20619	2.26654	2.7247	1.95695
NW_003377859.1	414943	415613	670	GNOMON-2960083:4	FBgn0261549	XM_396522	PREDICTED: retinal degeneration A (rdgA), mRNA	no		no		no		yes	10.764	no		no		0.433825	0.409163	1.48236	1.04812	1.33088	1.66423	0.481821	0.300263	0.23653	3.57666	4.29964	3.08811
NW_003377859.1	418568	418962	394	GNOMON-2960083:5	FBgn0261549	XM_396522	PREDICTED: retinal degeneration A (rdgA), mRNA	no		no		no		yes	1.46169	no		no		0.862521	0.813487	2.94719	0	0	0	0.974567	0.607335	0.478423	0.982388	1.18097	0.8482
NW_003377859.1	420652	420983	331	GNOMON-2960083:6	FBgn0261549	XM_396522	PREDICTED: retinal degeneration A (rdgA), mRNA	no		no		no		yes	1.00889	no		no		0.201221	0.189781	0.687562	0	0	0	1.80039	1.12197	0.883825	1.25265	1.50585	1.08154
NW_003377859.1	423190	423364	174	GNOMON-2960083:8		XM_396522	PREDICTED: retinal degeneration A (rdgA), mRNA	no		no		no		yes	1.11428	no		no		0.554267	0.522757	1.8939	2.28951	2.90717	3.63532	4.84433	3.01891	2.37812	3.72258	4.47505	3.2141
NW_003377859.1	424434	424808	374	GNOMON-2960083:9		XM_396522	PREDICTED: retinal degeneration A (rdgA), mRNA	no		no		no		yes	1.73645	no		no		0	0	0	1.30988	1.66326	2.07985	1.97439	1.23041	0.969246	2.36435	2.84227	2.04139
NW_003377859.1	425411	425683	272	GNOMON-2960083:10	FBgn0261549	XM_396522	PREDICTED: retinal degeneration A (rdgA), mRNA	no		no		no		yes	0.79882	no		no		2.49174	2.35008	8.51414	1.48672	1.88781	2.36064	4.79484	2.98807	2.35382	2.64143	3.17537	2.28063
NW_003377859.1	425999	426162	163	GNOMON-2960083:11		XM_396522	PREDICTED: retinal degeneration A (rdgA), mRNA	no		no		no		yes	0.997597	no		no		0.179215	0.169026	0.612369	0.823114	1.04517	1.30696	0.481078	0.299801	0.236165	0.330969	0.397871	0.285761
NW_003377859.1	427187	428099	912	GNOMON-2960083:12		XM_396522	PREDICTED: retinal degeneration A (rdgA), mRNA	no		no		no		yes	2.49756	no		no		6.02197	5.67962	20.5768	5.89285	7.48263	9.35678	8.23233	5.13026	4.04131	14.1793	17.0455	12.2425
NW_003377859.1	463098	463556	458	GNOMON-388084:45		XM_395108	PREDICTED: beethoven, transcript variant 1 (btv), mRNA	no		no		no		yes	2.49972	no		no		4.94138	4.66046	16.8845	1.01702	1.2914	1.61485	2.48407	1.54803	1.21945	4.28225	5.14785	3.69732
NW_003377859.1	464130	464424	294	GNOMON-388084:44		XM_395108	PREDICTED: beethoven, transcript variant 1 (btv), mRNA	no		no		no		yes	0.265297	no		no		0.61001	0.575331	2.08437	0.260109	0.330281	0.413005	1.80669	1.1259	0.886917	0.330546	0.397362	0.285395
NW_003377859.1	464761	465002	241	GNOMON-388084:43		XM_395108	PREDICTED: beethoven, transcript variant 1 (btv), mRNA	no		no		no		yes	0.6872	no		no		0.812679	0.766478	2.77689	0.255388	0.324286	0.405509	1.39741	0.870847	0.686002	0.662255	0.796122	0.571795
NW_003377859.1	466029	466771	742	GNOMON-388084:42	FBgn0023096	XM_395108	PREDICTED: beethoven, transcript variant 1 (btv), mRNA	no		no		no		yes	3.78681	no		no		1.46244	1.37931	4.99711	1.8386	2.33462	2.91937	1.86173	1.1602	0.913937	4.8619	5.84467	4.19779
NW_003377859.1	468117	468336	219	GNOMON-388084:41		XM_395108	PREDICTED: beethoven, transcript variant 1 (btv), mRNA	no		no		no		yes	0.973525	no		no		0	0	0	0	0	0	0.480269	0.299296	0.235768	0.32244	0.387617	0.278396
NW_003377859.1	468589	468742	153	GNOMON-388084:40		XM_395108	PREDICTED: beethoven, transcript variant 1 (btv), mRNA	no		no		no		yes	0.973255	no		no		0	0	0	0	0	0	0.487411	0.303747	0.239274	0.327143	0.393271	0.282458
NW_003377859.1	469277	469508	231	GNOMON-388084:39		XM_395108	PREDICTED: beethoven, transcript variant 1 (btv), mRNA	no		no		no		yes	3.55074	no		no		0.201075	0.189644	0.687065	1.27316	1.61664	2.02155	0.976136	0.608313	0.479193	2.39026	2.87343	2.06377
NW_003377859.1	482297	482806	509	GNOMON-388084:36	FBgn0023096	XM_395108	PREDICTED: beethoven, transcript variant 1 (btv), mRNA	no		no		no		yes	0.581353	no		no		1.26532	1.19339	4.32354	1.60803	2.04184	2.55326	3.27091	2.03838	1.60572	1.31137	1.57645	1.13224
NW_003377859.1	483797	484085	288	GNOMON-388084:35		XM_395108	PREDICTED: beethoven, transcript variant 1 (btv), mRNA	no		no		no		yes	1.99902	no		no		0.609883	0.575212	2.08394	0	0	0	0.480364	0.299356	0.235815	0.662222	0.796082	0.571766
NW_003377859.1	486331	486560	229	GNOMON-388084:33	FBgn0023096	XM_395108	PREDICTED: beethoven, transcript variant 1 (btv), mRNA	no		no		no		yes	3.91933	no		no		0	0	0	0	0	0	0.479937	0.299089	0.235605	1.29721	1.55943	1.12002
NW_003377859.1	487060	487194	134	GNOMON-388084:32		XM_395108	PREDICTED: beethoven, transcript variant 1 (btv), mRNA	no		no		no		yes	0.98317	no		no		0	0	0	0	0	0	0.487411	0.303747	0.239274	0.330476	0.397278	0.285335
NW_003377859.1	488055	488488	433	GNOMON-388084:31		XM_395108	PREDICTED: beethoven, transcript variant 1 (btv), mRNA	no		no		no		yes	1.1551	no		no		0.784032	0.73946	2.679	3.93719	4.99936	6.25154	3.35253	2.08924	1.64578	2.6706	3.21042	2.30581
NW_003377859.1	491222	491451	229	GNOMON-388084:28		XM_395108	PREDICTED: beethoven, transcript variant 1 (btv), mRNA	no		no		no		yes	1.82221	no		no		0.478001	0.450827	1.63331	0.80924	1.02756	1.28493	5.85136	3.64648	2.87248	7.35311	8.83945	6.34872
NW_003377859.1	492234	492512	278	GNOMON-388084:27		XM_395108	PREDICTED: beethoven, transcript variant 1 (btv), mRNA	no		no		no		yes	5.28951	no		no		1.30014	1.22622	4.44251	1.31309	1.66733	2.08494	1.45381	0.905993	0.713688	5.30323	6.37521	4.57884
NW_003377859.1	492757	492905	148	GNOMON-388084:26		XM_395108	PREDICTED: beethoven, transcript variant 1 (btv), mRNA	no		no		no		yes	0.259191	no		no		0.199765	0.188408	0.682586	0.25542	0.324328	0.405561	1.83025	1.14058	0.898486	0.327151	0.39328	0.282464
NW_003377859.1	492970	493280	310	GNOMON-388084:25		XM_395108	PREDICTED: beethoven, transcript variant 1 (btv), mRNA	no		no		no		yes	0.485336	no		no		0.662911	0.625225	2.26514	1.00224	1.27262	1.59137	0.987754	0.615553	0.484896	0.330604	0.397432	0.285445
NW_003377859.1	494211	494576	365	GNOMON-388084:23		XM_395108	PREDICTED: beethoven, transcript variant 1 (btv), mRNA	no		no		no		yes	1.92274	no		no		0	0	0	0	0	0	0.986417	0.61472	0.48424	1.30797	1.57236	1.12931
NW_003377859.1	497329	497836	507	GNOMON-388084:20	FBgn0023096	XM_395108	PREDICTED: beethoven, transcript variant 1 (btv), mRNA	no		no		no		yes	0.235053	no		no		0.383804	0.361985	1.31144	0	0	0	2.03949	1.27098	1.0012	0.3306	0.397427	0.285442
NW_003377859.1	498938	499181	243	GNOMON-388084:19	FBgn0023096	XM_395108	PREDICTED: beethoven, transcript variant 1 (btv), mRNA	no		no		no		yes	1.29546	no		no		0.179105	0.168923	0.611994	2.99594	3.80418	4.757	2.54355	1.5851	1.24865	2.27238	2.73171	1.96198
NW_003377859.1	500510	500833	323	GNOMON-388084:17	FBgn0023096	XM_395108	PREDICTED: beethoven, transcript variant 1 (btv), mRNA	no		no		no		yes	0.23787	no		no		0.202404	0.190897	0.691604	0	0	0	1.99534	1.24347	0.979531	0.327321	0.393485	0.282611
NW_003377859.1	500983	501109	126	GNOMON-388084:16		XM_395108	PREDICTED: beethoven, transcript variant 1 (btv), mRNA	no		no		no		yes	0.950644	no		no		0.199955	0.188588	0.683238	2.71824	3.45157	4.31607	1.51743	0.945638	0.744918	0.994815	1.19591	0.858929
NW_003377859.1	501211	501430	219	GNOMON-388084:15		XM_395108	PREDICTED: beethoven, transcript variant 1 (btv), mRNA	no		no		no		yes	1.95368	no		no		0	0	0	0	0	0	0.480269	0.299296	0.235768	0.647076	0.777875	0.55869
NW_003377859.1	502124	502860	736	GNOMON-388084:13	FBgn0023096	XM_395108	PREDICTED: beethoven, transcript variant 1 (btv), mRNA	no		no		no		yes	6.40146	no		no		1.50755	1.42184	5.15122	2.29381	2.91264	3.64215	0.971254	0.605271	0.476796	4.28774	5.15446	3.70206
NW_003377859.1	507130	507371	241	GNOMON-388084:9		XM_395108	PREDICTED: beethoven, transcript variant 1 (btv), mRNA	no		no		no		yes	0.753282	no		no		5.57255	5.25576	19.0412	1.26673	1.60847	2.01134	10.7115	6.67525	5.25837	5.56448	6.68928	4.80441
NW_003377859.1	507689	508087	398	GNOMON-388084:8	FBgn0023096	XM_395108	PREDICTED: beethoven, transcript variant 1 (btv), mRNA	no		no		no		yes	1.047	no		no		1.06545	1.00488	3.6406	1.63474	2.07577	2.59568	3.16989	1.97543	1.55613	2.2888	2.75145	1.97616
NW_003377859.1	508776	508996	220	GNOMON-388084:7		XM_395108	PREDICTED: beethoven, transcript variant 1 (btv), mRNA	no		no		no		yes	0.744903	no		no		0	0	0	0.254999	0.323792	0.404892	3.15272	1.96473	1.5477	1.61958	1.94695	1.39835
NW_003377859.1	509363	509608	245	GNOMON-388084:6		XM_395108	PREDICTED: beethoven, transcript variant 1 (btv), mRNA	no		no		no		yes	0.987727	no		no		0	0	0	0	0	0	0.480269	0.299296	0.235768	0.327143	0.393271	0.282458
NW_003377859.1	509941	510122	181	GNOMON-388084:4		XM_395108	PREDICTED: beethoven, transcript variant 1 (btv), mRNA	no		no		no		yes	0.778037	no		no		0.783077	0.738559	2.67574	0	0	0	3.00448	1.87235	1.47492	1.61208	1.93794	1.39188
NW_003377859.1	510757	511085	328	GNOMON-388084:2		XM_395108	PREDICTED: beethoven, transcript variant 1 (btv), mRNA	no		no		no		yes	2.4196	no		no		0.349397	0.329534	1.19387	0.51301	0.65141	0.814566	1.88755	1.17629	0.926616	3.14963	3.78629	2.71941
NW_003377859.1	512589	512825	236	GNOMON-388084:1		XM_395108	PREDICTED: beethoven, transcript variant 1 (btv), mRNA	no		no		no		yes	1.00195	no		no		0.347076	0.327345	1.18594	0.503373	0.639173	0.799265	1.92362	1.19877	0.94432	1.32918	1.59786	1.14762
NW_003377859.1	525240	525415	175	GNOMON-3146083:2		XM_001122176	PREDICTED: hypothetical protein LOC726441 (LOC726441), mRNA	no		no		no		yes	0.433746	no		no		1.90273	1.79456	6.50154	1.62492	2.0633	2.58008	5.48207	3.41634	2.69119	1.63982	1.97129	1.41583
NW_003377859.1	527976	528708	732	GNOMON-3146083:3		XM_001122176	PREDICTED: hypothetical protein LOC726441 (LOC726441), mRNA	no		no		no		yes	0.842195	no		no		32.545	30.6948	111.205	41.2993	52.4411	65.5758	72.6996	45.3053	35.6888	42.2242	50.7593	36.4566
NW_003377859.1	537801	538354	553	GNOMON-3176083:11		XM_394655	PREDICTED: neurotransmitter transporter 7 (NT-7), mRNA	no		no		no		yes	0.885843	no		no		2.01413	1.89962	6.88218	3.15932	4.01165	5.01643	6.00373	3.74143	2.94728	3.6677	4.40909	3.16672
NW_003377859.1	541060	541401	341	GNOMON-3176083:9	FBgn0034911	XM_394655	PREDICTED: neurotransmitter transporter 7 (NT-7), mRNA	no		no		no		yes	0.973255	no		no		0	0	0	0.504579	0.640705	0.80118	0.487411	0.303747	0.239274	0.327143	0.393271	0.282458
NW_003377859.1	542547	542903	356	GNOMON-3176083:7	FBgn0034911	XM_394655	PREDICTED: neurotransmitter transporter 7 (NT-7), mRNA	no		no		no		yes	0.486269	no		no		0	0	0	0.78279	0.993971	1.24293	0.984901	0.613775	0.483496	0.330283	0.397046	0.285168
NW_003377859.1	544829	544987	158	GNOMON-3176083:4	FBgn0034911	XM_394655	PREDICTED: neurotransmitter transporter 7 (NT-7), mRNA	no		no		no		yes	1.92792	no		no		0	0	0	0	0	0	0.480269	0.299296	0.235768	0.638544	0.767618	0.551323
NW_003377859.1	558243	558648	405	GNOMON-3176083:1		XM_394655	PREDICTED: neurotransmitter transporter 7 (NT-7), mRNA	no		no		no		yes	0.332763	no		no		0	0	0	0.504366	0.640434	0.800841	1.42563	0.888431	0.699854	0.327159	0.39329	0.282471
NW_003377859.1	573735	574329	594	GNOMON-3214083:1		XM_394656	PREDICTED: Angelman syndrome (As), mRNA	no		no		no		yes	1.59718	no		no		11.6104	10.9503	39.6721	11.961	15.1879	18.992	11.2818	7.03065	5.53833	12.4265	14.9384	10.7291
NW_003377859.1	575076	575211	135	GNOMON-3214083:2	FBgn0061469	XM_394656	PREDICTED: Angelman syndrome (As), mRNA	no		no		no		yes	1.57674	no		no		3.57565	3.37237	12.2178	3.67211	4.66278	5.83065	4.85215	3.02378	2.38196	5.27606	6.34255	4.55538
NW_003377859.1	575295	575475	180	GNOMON-3214083:3		XM_394656	PREDICTED: Angelman syndrome (As), mRNA	no		no		no		yes	1.4269	no		no		13.9504	13.1573	47.6679	11.8076	14.9931	18.7483	11.6009	7.22949	5.69497	11.4156	13.7232	9.85634
NW_003377859.1	576294	576659	365	GNOMON-3214083:4		XM_394656	PREDICTED: Angelman syndrome (As), mRNA	no		no		no		yes	0.740542	no		no		0.351874	0.33187	1.20234	1.05789	1.34329	1.67974	3.2379	2.01781	1.58951	1.6536	1.98786	1.42773
NW_003377859.1	576741	577051	310	GNOMON-3214083:5		XM_394656	PREDICTED: Angelman syndrome (As), mRNA	no		no		no		yes	0.828846	no		no		1.65063	1.55679	5.64011	1.31177	1.66566	2.08285	6.64374	4.14028	3.26147	3.79754	4.56517	3.27882
NW_003377859.1	577161	577358	197	GNOMON-3214083:6		XM_394656	PREDICTED: Angelman syndrome (As), mRNA	no		no		no		yes	1.99921	no		no		0.556374	0.524744	1.9011	1.04555	1.32762	1.66014	0.479759	0.298978	0.235517	0.661451	0.795156	0.571101
NW_003377859.1	577475	577774	299	GNOMON-3214083:7	FBgn0061469	XM_394656	PREDICTED: Angelman syndrome (As), mRNA	no		no		no		yes	2.74219	no		no		11.2249	10.5868	38.355	9.39321	11.9273	14.9147	7.2825	4.53834	3.57504	13.7719	16.5557	11.8907
NW_003377859.1	577830	578030	200	GNOMON-3214083:8	FBgn0061469	XM_394656	PREDICTED: Angelman syndrome (As), mRNA	no		no		no		yes	0.641467	no		no		0.666505	0.628615	2.27742	2.95433	3.75136	4.69095	1.44426	0.90004	0.708998	0.638904	0.768052	0.551634
NW_003377859.1	578116	578393	277	GNOMON-3214083:9	FBgn0061469	XM_394656	PREDICTED: Angelman syndrome (As), mRNA	no		no		no		yes	3.97322	no		no		3.55569	3.35355	12.1496	1.55362	1.97276	2.46687	1.42492	0.88799	0.699506	3.90436	4.69358	3.37105
NW_003377859.1	578473	578689	216	GNOMON-3214083:10	FBgn0061469	XM_394656	PREDICTED: Angelman syndrome (As), mRNA	no		no		no		yes	1.23691	no		no		5.74243	5.41598	19.6216	6.7397	8.55794	10.7014	4.52632	2.82073	2.222	3.86099	4.64144	3.3336
NW_003377859.1	578764	578999	235	GNOMON-3214083:11	FBgn0061469	XM_394656	PREDICTED: Angelman syndrome (As), mRNA	no		no		no		yes	0.37829	no		no		8.94756	8.43889	30.5734	8.11007	10.298	12.8773	3.8218	2.38169	1.87615	0.997031	1.19857	0.860842
NW_003377859.1	579126	581389	2263	GNOMON-3214083:12	FBgn0061469	XM_394656	PREDICTED: Angelman syndrome (As), mRNA	no		no		no		yes	1.00616	no		no		360.511	340.016	1231.85	298.914	379.556	474.622	673.647	419.807	330.699	467.429	561.915	403.581
NW_003377859.1	580796	580951	155	GNOMON-390084:1		XM_394656	PREDICTED: Angelman syndrome (As), mRNA	no		no		no		yes	1.17901	no		no		43.9247	41.4276	150.089	38.6935	49.1322	61.4382	84.538	52.6828	41.5004	68.7362	82.6304	59.3473
NW_003377859.1	581128	581389	261	GNOMON-390084:2		XM_394656	PREDICTED: Angelman syndrome (As), mRNA	no		no		no		yes	0.79555	no		no		39.0904	36.8681	133.57	41.774	53.0438	66.3295	90.8335	56.606	44.5909	49.8345	59.908	43.0274
NW_003377859.1	581479	581549	70	GNOMON-3214083:13		XM_394656	PREDICTED: Angelman syndrome (As), mRNA	no		no		no		yes	1.28387	no		no		2.0492	1.93271	7.00203	1.53554	1.9498	2.43816	4.36344	2.71923	2.14205	3.86336	4.64429	3.33565
NW_003377859.1	581479	581750	271	GNOMON-390084:3		XM_394656	PREDICTED: Angelman syndrome (As), mRNA	no		no		no		yes	1.1356	no		no		29.3445	27.6763	100.269	25.1331	31.9136	39.9069	55.0467	34.3043	27.0229	43.1095	51.8236	37.221
NW_003377859.1	583100	584253	1153	GNOMON-3274083:16		XM_395331	PREDICTED: chaoptic (chp), mRNA	no		no		no		yes	0.891945	no		no		100.565	94.8476	343.625	91.7734	116.532	145.719	207.533	129.331	101.88	127.656	153.46	110.219
NW_003377859.1	584445	584680	235	GNOMON-3274083:15		XM_395331	PREDICTED: chaoptic (chp), mRNA	no		no		no		yes	0.829924	no		no		4.18861	3.95049	14.3123	7.28947	9.25602	11.5743	8.3614	5.21069	4.10468	4.78557	5.75291	4.13189
NW_003377859.1	584822	584935	113	GNOMON-3274083:14		XM_395331	PREDICTED: chaoptic (chp), mRNA	no		no		no		yes	2.31737	no		no		1.18398	1.11667	4.0456	1.32357	1.68064	2.10159	1.88797	1.17655	0.926818	3.01721	3.62711	2.60508
NW_003377859.1	585280	585564	284	GNOMON-3274083:12	FBgn0000313	XM_395331	PREDICTED: chaoptic (chp), mRNA	no		no		no		yes	1.29312	no		no		1.18746	1.11995	4.0575	1.53392	1.94774	2.43558	1.46691	0.914156	0.720118	1.30815	1.57258	1.12947
NW_003377859.1	585653	585847	194	GNOMON-3274083:11		XM_395331	PREDICTED: chaoptic (chp), mRNA	no		no		no		yes	1.03244	no		no		0	0	0	1.11857	1.42034	1.77609	0.45973	0.286496	0.225685	0.327328	0.393494	0.282617
NW_003377859.1	586305	586837	532	GNOMON-3274083:10	FBgn0000313	XM_395331	PREDICTED: chaoptic (chp), mRNA	no		no		no		yes	2.04152	no		no		0	0	0	0.795911	1.01063	1.26376	1.95127	1.216	0.957892	2.74718	3.30249	2.37193
NW_003377859.1	587796	588017	221	GNOMON-3274083:8	FBgn0000313	XM_395331	PREDICTED: chaoptic (chp), mRNA	no		no		no		yes	0.99779	no		no		0	0	0	0	0	0	0.480269	0.299296	0.235768	0.330476	0.397278	0.285335
NW_003377859.1	588094	588318	224	GNOMON-3274083:7	FBgn0000313	XM_395331	PREDICTED: chaoptic (chp), mRNA	no		no		no		yes	3.06261	no		no		0.179295	0.169102	0.612642	0	0	0	0.480989	0.299745	0.236121	1.01588	1.22123	0.877118
NW_003377859.1	588740	589050	310	GNOMON-3274083:6	FBgn0000313	XM_395331	PREDICTED: chaoptic (chp), mRNA	no		no		no		yes	1.27914	no		no		0.384707	0.362837	1.31453	0	0	0	2.61557	1.62998	1.28401	2.30729	2.77369	1.99213
NW_003377859.1	589549	590024	475	GNOMON-3274083:4	FBgn0000313	XM_395331	PREDICTED: chaoptic (chp), mRNA	no		no		no		yes	0.568638	no		no		0.383089	0.361311	1.309	0.793703	1.00783	1.26026	2.48269	1.54717	1.21877	0.973587	1.17039	0.840601
NW_003377859.1	591165	591453	288	GNOMON-3274083:2	FBgn0000313	XM_395331	PREDICTED: chaoptic (chp), mRNA	no		no		no		yes	0.638255	no		no		0.179536	0.169329	0.613465	0.255216	0.324068	0.405237	1.52098	0.94785	0.74666	0.669474	0.8048	0.578028
NW_003377859.1	593150	593212	62	GNOMON-3274083:1				no		no		no		yes	0.439175	no		no		24.2175	22.8408	82.7501	21.6822	27.5316	34.4273	23.2976	14.5187	11.437	7.05611	8.48242	6.09229
NW_003377859.1	593883	594577	694	GNOMON-3266083:11		XM_624718	PREDICTED: membrane-bound O-acyltransferase domain-containing protein 2-like (LOC552342), mRNA	no		no		no		yes	0.667936	no		no		273.281	257.745	933.79	222.745	282.838	353.679	523.488	326.23	256.985	241.134	289.876	208.196
NW_003377859.1	594654	594805	151	GNOMON-3266083:10		XM_624718	PREDICTED: membrane-bound O-acyltransferase domain-containing protein 2-like (LOC552342), mRNA	no		no		no		yes	0.313719	no		no		22.3069	21.0387	76.2216	16.2792	20.6711	25.8485	18.7361	11.676	9.1977	4.05355	4.87293	3.49986
NW_003377859.1	594902	595099	197	GNOMON-3266083:9	FBgn0033476	XM_624718	PREDICTED: membrane-bound O-acyltransferase domain-containing protein 2-like (LOC552342), mRNA	no		no		no		yes	1.49083	no		no		11.614	10.9538	39.6846	11.0047	13.9735	17.4734	8.90488	5.54938	4.37148	9.15531	11.0059	7.90475
NW_003377859.1	595251	595456	205	GNOMON-3266083:8	FBgn0033476	XM_624718	PREDICTED: membrane-bound O-acyltransferase domain-containing protein 2-like (LOC552342), mRNA	no		no		no		yes	0.512296	no		no		5.02879	4.74291	17.1832	6.29577	7.99425	9.99653	7.42613	4.62785	3.64555	2.62362	3.15395	2.26525
NW_003377859.1	595543	595690	147	GNOMON-3266083:7		XM_624718	PREDICTED: membrane-bound O-acyltransferase domain-containing protein 2-like (LOC552342), mRNA	no		no		no		yes	0.598286	no		no		2.85381	2.69157	9.75135	3.9592	5.02732	6.28649	4.05309	2.52583	1.9897	1.67229	2.01033	1.44387
NW_003377859.1	595797	595932	135	GNOMON-3266083:6	FBgn0033476	XM_624718	PREDICTED: membrane-bound O-acyltransferase domain-containing protein 2-like (LOC552342), mRNA	no		no		no		yes	2.06882	no		no		0.940439	0.886975	3.21344	2.34246	2.97442	3.71941	1.39598	0.869952	0.685297	1.99167	2.39426	1.71962
NW_003377859.1	596147	596258	111	GNOMON-3266083:5		XM_624718	PREDICTED: membrane-bound O-acyltransferase domain-containing protein 2-like (LOC552342), mRNA	no		no		no		yes	1.72582	no		no		0.200555	0.189153	0.685285	1.86164	2.36387	2.95594	1.39661	0.870346	0.685607	1.66221	1.99821	1.43517
NW_003377859.1	597147	597238	91	GNOMON-3266083:4		XM_624718	PREDICTED: membrane-bound O-acyltransferase domain-containing protein 2-like (LOC552342), mRNA	no		no		no		yes	1.04864	no		no		0.943839	0.890182	3.22505	1.03129	1.30952	1.63751	0.906722	0.565055	0.445117	0.655716	0.788261	0.566149
NW_003377859.1	598429	598506	77	GNOMON-3266083:3		XM_624718	PREDICTED: membrane-bound O-acyltransferase domain-containing protein 2-like (LOC552342), mRNA	no		no		no		yes	0.664542	no		no		0.198798	0.187497	0.679285	0.513261	0.651729	0.814965	1.4435	0.899567	0.708626	0.661539	0.795262	0.571177
NW_003377859.1	599129	599274	145	GNOMON-3266083:2	FBgn0033476	XM_624718	PREDICTED: membrane-bound O-acyltransferase domain-containing protein 2-like (LOC552342), mRNA	no		no		no		yes	0.80079	no		no		0.180342	0.17009	0.61622	1.2767	1.62113	2.02717	2.92062	1.82008	1.43376	1.61291	1.93894	1.39259
NW_003377859.1	601283	601451	168	GNOMON-3254083:1		NM_001011615	hymenoptaecin (LOC406142), mRNA	no		no		no		yes	7.49858	no		no		4223.63	3983.52	14431.9	1269.26	1611.68	2015.36	288.595	179.848	141.674	1492.4	1794.07	1288.55
NW_003377859.1	602428	602926	498	GNOMON-3254083:2		NM_001011615	hymenoptaecin (LOC406142), mRNA	no		no		no		yes	5.95055	no		no		9638.17	9090.25	32933.2	2805.03	3561.77	4453.88	996.298	620.878	489.091	4088.49	4914.93	3530.03
NW_003377859.1	616853	617128	275	GNOMON-3266083:1		XM_624718	PREDICTED: membrane-bound O-acyltransferase domain-containing protein 2-like (LOC552342), mRNA	no		no		no		yes	1.68245	no		no		1.84644	1.74147	6.30921	4.35913	5.53514	6.9215	5.75448	3.58611	2.82492	6.67674	8.02636	5.76474
NW_003377859.1	618477	618699	222	GNOMON-3284083:1		XM_001122230	PREDICTED: mitochondrial import inner membrane translocase subunit Tim8 (Tim8), mRNA	no		no		no		yes	1.40778	no		no		402.261	379.392	1374.51	882.618	1120.73	1401.44	1034.93	644.95	508.054	1004.76	1207.86	867.513
NW_003377859.1	618920	619186	266	GNOMON-3284083:2	FBgn0027359	XM_001122230	PREDICTED: mitochondrial import inner membrane translocase subunit Tim8 (Tim8), mRNA	no		no		no		yes	1.39094	no		no		213.275	201.15	728.75	305.111	387.424	484.46	482.448	300.654	236.838	462.782	556.328	399.569
NW_003377859.1	619768	620720	952	GNOMON-3292083:10	FBgn0036512	XM_396891	PREDICTED: probable Ufm1-specific protease 2-like, transcript variant 1 (LOC413447), mRNA	no		no		no		yes	1.45513	no		no		65.62	61.8895	224.22	52.9051	67.1779	84.0037	112.697	70.2307	55.3236	113.091	135.951	97.6433
NW_003377859.1	620797	621050	253	GNOMON-3292083:9	FBgn0036512	XM_396891	PREDICTED: probable Ufm1-specific protease 2-like, transcript variant 1 (LOC413447), mRNA	no		no		no		yes	1.11828	no		no		63.2945	59.6962	216.274	49.04	62.2701	77.8667	67.6049	42.1303	33.1878	52.1371	62.676	45.0155
NW_003377859.1	621125	621247	122	GNOMON-3292083:8	FBgn0036512	XM_396891	PREDICTED: probable Ufm1-specific protease 2-like, transcript variant 1 (LOC413447), mRNA	no		no		no		yes	0.68859	no		no		8.84462	8.3418	30.2216	6.78624	8.61704	10.7753	11.4466	7.13336	5.61924	5.43569	6.53445	4.6932
NW_003377859.1	621347	621497	150	GNOMON-3292083:7		XM_396891	PREDICTED: probable Ufm1-specific protease 2-like, transcript variant 1 (LOC413447), mRNA	no		no		no		yes	1.56981	no		no		8.61231	8.1227	29.4279	5.87168	7.45575	9.32316	6.11435	3.81037	3.00158	6.61932	7.95733	5.71516
NW_003377859.1	621578	621838	260	GNOMON-3292083:6		XM_396891	PREDICTED: probable Ufm1-specific protease 2-like, transcript variant 1 (LOC413447), mRNA	no		no		no		yes	2.39868	no		no		8.61613	8.1263	29.4409	6.32445	8.03066	10.0421	4.56594	2.84542	2.24146	7.553	9.07976	6.52131
NW_003377859.1	621932	622025	93	GNOMON-3292083:5		XM_396891	PREDICTED: probable Ufm1-specific protease 2-like, transcript variant 1 (LOC413447), mRNA	no		no		no		yes	1.03664	no		no		1.31594	1.24113	4.49652	1.29157	1.64001	2.05077	0.904999	0.563981	0.444271	0.646984	0.777764	0.55861
NW_003377859.1	622109	622276	167	GNOMON-3292083:4		XM_396891	PREDICTED: probable Ufm1-specific protease 2-like, transcript variant 1 (LOC413447), mRNA	no		no		no		yes	1.37551	no		no		5.08191	4.793	17.3646	2.70688	3.43714	4.29803	5.50304	3.42941	2.70148	5.22014	6.27533	4.5071
NW_003377859.1	622345	622572	227	GNOMON-3292083:3		XM_396891	PREDICTED: probable Ufm1-specific protease 2-like, transcript variant 1 (LOC413447), mRNA	no		no		no		yes	2.8144	no		no		1.6474	1.55375	5.6291	1.03149	1.30977	1.63782	0.997111	0.621384	0.48949	1.93529	2.32648	1.67094
NW_003377859.1	622648	622863	215	GNOMON-3292083:2		XM_396891	PREDICTED: probable Ufm1-specific protease 2-like, transcript variant 1 (LOC413447), mRNA	no		no		no		yes	3.37627	no		no		1.07887	1.01754	3.68645	2.05391	2.60802	3.26124	1.01025	0.62957	0.495938	2.35224	2.82771	2.03093
NW_003377859.1	626234	626255	21	GNOMON-3312083:1				no		no		no		yes	0.947568	no		no		1.90714	1.79872	6.51659	1.48095	1.88048	2.35147	2.51333	1.56627	1.23382	1.64239	1.97438	1.41805
NW_003377859.1	642615	642836	221	GNOMON-3312083:2		XM_393399	PREDICTED: C-terminal Src kinase (Csk), mRNA	no		no		no		yes	1.88721	no		no		1.46036	1.37733	4.98996	1.01441	1.28808	1.6107	2.49956	1.55769	1.22705	3.25312	3.9107	2.80876
NW_003377859.1	643629	644282	653	GNOMON-3312083:3	FBgn0262081	XM_393399	PREDICTED: C-terminal Src kinase (Csk), mRNA	no		no		no		yes	1.62135	no		no		18.519	17.4662	63.2786	17.6827	22.4531	28.0769	20.0961	12.5236	9.86535	22.4702	27.0122	19.4009
NW_003377859.1	644709	644904	195	GNOMON-3312083:4	FBgn0262081	XM_393399	PREDICTED: C-terminal Src kinase (Csk), mRNA	no		no		no		yes	1.19525	no		no		38.066	35.902	130.07	26.7601	33.9794	42.4901	18.6957	11.6509	9.17788	15.4106	18.5256	13.3056
NW_003377859.1	645000	645086	86	GNOMON-3312083:5	FBgn0262081	XM_393399	PREDICTED: C-terminal Src kinase (Csk), mRNA	no		no		no		yes	0.674991	no		no		30.2891	28.5671	103.496	15.7359	19.9811	24.9857	24.5526	15.3008	12.053	11.4291	13.7393	9.86793
NW_003377859.1	645163	645255	92	GNOMON-3312083:6		XM_393399	PREDICTED: C-terminal Src kinase (Csk), mRNA	no		no		no		yes	0.795558	no		no		51.5843	48.6517	176.261	31.8326	40.4205	50.5444	48.234	30.0587	23.6785	26.4631	31.8123	22.8484
NW_003377859.1	645335	645473	138	GNOMON-3312083:7		XM_393399	PREDICTED: C-terminal Src kinase (Csk), mRNA	no		no		no		yes	1.17948	no		no		58.3956	55.0758	199.535	42.479	53.939	67.449	75.8878	47.2921	37.2539	61.7273	74.2048	53.2957
NW_003377859.1	648070	648087	17	GNOMON-392084:1				no		no		no		yes	0.745565	no		no		40.5619	38.256	138.598	29.3901	37.319	46.6661	66.5432	41.4687	32.6666	34.2141	41.1301	29.5407
NW_003377859.1	648226	648313	87	GNOMON-392084:2				no		no		no		yes	1.03486	no		no		147.786	139.384	504.978	113.304	143.872	179.907	234.039	145.85	114.892	167.028	200.791	144.213
NW_003377859.1	648449	648576	127	GNOMON-392084:3				no		no		no		yes	0.803327	no		no		155.428	146.592	531.091	108.922	138.307	172.948	227.912	142.031	111.884	126.263	151.786	109.016
NW_003377859.1	648727	648933	206	GNOMON-394084:13		XM_003249084	PREDICTED: hypothetical protein LOC100576233 (LOC100576233), mRNA	no		no		no		yes	1.51684	no		no		1.27732	1.20471	4.36455	1.51743	1.92681	2.40941	0.938687	0.584975	0.460809	0.981922	1.18041	0.847797
NW_003377859.1	649045	649277	232	GNOMON-394084:12		XM_003249084	PREDICTED: hypothetical protein LOC100576233 (LOC100576233), mRNA	no		no		no		yes	2.44785	no		no		2.31013	2.1788	7.89361	1.51683	1.92604	2.40845	1.5315	0.954404	0.751824	2.58534	3.10793	2.2322
NW_003377859.1	649359	649658	299	GNOMON-394084:11		XM_003249084	PREDICTED: hypothetical protein LOC100576233 (LOC100576233), mRNA	no		no		no		yes	0.246879	no		no		8.07406	7.61505	27.5887	5.46741	6.94241	8.68125	5.67112	3.53415	2.784	0.965536	1.16071	0.83365
NW_003377859.1	649870	650379	509	GNOMON-394084:10		XM_003249084	PREDICTED: hypothetical protein LOC100576233 (LOC100576233), mRNA	no		no		no		yes	0.901925	no		no		3.0909	2.91518	10.5615	3.17305	4.02907	5.03822	9.61169	5.98986	4.71846	5.97842	7.18689	5.16181
NW_003377859.1	650461	650704	243	GNOMON-394084:9		XM_003249084	PREDICTED: hypothetical protein LOC100576233 (LOC100576233), mRNA	no		no		no		yes	1.628	no		no		2.34005	2.20702	7.99584	2.34542	2.97817	3.72411	2.54892	1.58845	1.25129	2.86172	3.44018	2.47082
NW_003377859.1	650954	651129	175	GNOMON-394084:8		XM_003249084	PREDICTED: hypothetical protein LOC100576233 (LOC100576233), mRNA	no		no		no		yes	0.432675	no		no		1.94383	1.83332	6.64197	1.63696	2.07858	2.59919	2.22052	1.38379	1.09007	0.662571	0.796502	0.572068
NW_003377859.1	651463	651561	98	GNOMON-394084:7		XM_003249084	PREDICTED: hypothetical protein LOC100576233 (LOC100576233), mRNA	no		no		no		yes	0.938761	no		no		0.554325	0.522812	1.8941	0.26476	0.336187	0.420391	1.52309	0.949166	0.747697	0.986045	1.18536	0.851357
NW_003377859.1	652183	652329	146	GNOMON-394084:5		XM_003249084	PREDICTED: hypothetical protein LOC100576233 (LOC100576233), mRNA	no		no		no		yes	0.409986	no		no		1.35156	1.27472	4.6182	0.513307	0.651788	0.815039	3.43257	2.13912	1.68507	0.970519	1.1667	0.837952
NW_003377859.1	652414	652713	299	GNOMON-394084:4		XM_003249084	PREDICTED: hypothetical protein LOC100576233 (LOC100576233), mRNA	no		no		no		yes	0.573461	no		no		1.46666	1.38328	5.01152	0.260063	0.330223	0.412933	2.48313	1.54745	1.21899	0.98202	1.18052	0.847882
NW_003377859.1	652810	653809	999	GNOMON-394084:3		XM_003249084	PREDICTED: hypothetical protein LOC100576233 (LOC100576233), mRNA	no		no		no		yes	2.17333	no		no		1.88372	1.77663	6.4366	1.06621	1.35386	1.69295	2.07009	1.29005	1.01622	3.10263	3.72979	2.67883
NW_003377859.1	654294	655219	925	GNOMON-394084:2		XM_003249084	PREDICTED: hypothetical protein LOC100576233 (LOC100576233), mRNA	no		no		no		yes	1.39223	no		no		2.42925	2.29115	8.30065	1.29245	1.64113	2.05218	2.35687	1.46877	1.15701	2.26289	2.72031	1.95379
NW_003377859.1	657490	657832	342	GNOMON-394084:1		XM_003249084	PREDICTED: hypothetical protein LOC100576233 (LOC100576233), mRNA	no		no		no		yes	1.82719	no		no		2.48326	2.34208	8.48517	1.81649	2.30654	2.88425	3.7245	2.32105	1.82839	4.69318	5.64185	4.05212
NW_003377859.1	660976	662264	1288	GNOMON-3388083:1		XM_003251955	PREDICTED: hypothetical protein LOC100577486 (LOC100577486), mRNA	no		no		no		yes	1.29654	no		no		36.5665	34.4877	124.946	42.6261	54.1258	67.6825	54.8884	34.2056	26.9452	49.0777	58.9982	42.374
NW_003377859.1	661007	661347	340	GNOMON-3392083:2		XM_003251955	PREDICTED: hypothetical protein LOC100577486 (LOC100577486), mRNA	no		no		no		yes	1.98564	no		no		10.9312	10.3098	37.3516	9.38391	11.9155	14.8999	3.64472	2.27133	1.78922	4.99094	5.99979	4.3092
NW_003377859.1	661489	662174	685	GNOMON-3392083:1		XM_003251955	PREDICTED: hypothetical protein LOC100577486 (LOC100577486), mRNA	no		no		no	7.96121	yes	2.52148	no		no		0.952316	0.898177	3.25402	10.5345	13.3766	16.727	4.44851	2.77224	2.18381	7.73546	9.29909	6.67884
NW_003377859.1	664643	665609	966	GNOMON-3388083:2		XM_003249082	PREDICTED: hypothetical protein LOC100578929 (LOC100578929), mRNA	no		no		no		yes	1.19593	no		no		20.3477	19.191	69.5273	30.6318	38.8957	48.6377	43.1239	26.8741	21.1699	35.5664	42.7557	30.7082
NW_003377860.1	14352	14464	112	GNOMON-120684:3		XM_003249087	PREDICTED: hypothetical protein LOC100576553 (LOC100576553), partial mRNA	no		no		no		yes	0.986689	no		no		0.198765	0.187465	0.67917	0	0	0	0.951139	0.592735	0.466922	0.647203	0.778028	0.558799
NW_003377860.1	51288	51485	197	GNOMON-120684:1		XM_003249087	PREDICTED: hypothetical protein LOC100576553 (LOC100576553), partial mRNA	no		no		no		yes	0.473893	no		no		0	0	0	0.260095	0.330264	0.412984	0.986623	0.614848	0.484341	0.32244	0.387617	0.278396
NW_003377860.1	105480	105618	138	GNOMON-656683:2		XR_119731	PREDICTED: hypothetical LOC100576830 (LOC100576830), miscRNA	no		no		no		yes	2.96433	no		no		0.671626	0.633444	2.29491	0.260119	0.330294	0.413021	0.480473	0.299423	0.235868	0.982228	1.18077	0.848061
NW_003377860.1	116252	116640	388	GNOMON-656683:1		XR_119731	PREDICTED: hypothetical LOC100576830 (LOC100576830), miscRNA	no		no		no		yes	1.43999	no		no		5.68586	5.36262	19.4283	4.55693	5.78631	7.23558	9.5817	5.97116	4.70373	9.51523	11.4386	8.2155
NW_003377860.1	118058	119336	1278	GNOMON-750683:2	FBgn0260779	XM_397317	PREDICTED: glutamyl-tRNA amidotransferase subunit A (gatA), mRNA	no		no		no		yes	1.03853	no		no		239.46	225.847	818.223	189.571	240.713	301.004	466.895	290.962	229.202	334.39	401.984	288.715
NW_003377860.1	119391	120150	759	GNOMON-750683:1	FBgn0260779	XM_397317	PREDICTED: glutamyl-tRNA amidotransferase subunit A (gatA), mRNA	no		no		no		yes	0.920161	no		no		38.0207	35.8593	129.915	22.3414	28.3686	35.474	49.3914	30.78	24.2467	31.3424	37.6779	27.0612
NW_003377860.1	121464	121672	208	GNOMON-672683:1		XM_393588	PREDICTED: eukaryotic translation initiation factor 3 subunit B, transcript variant 1 (eIF3-S9), mRNA	no		no		no		yes	1.71689	no		no		11.3092	10.6663	38.6429	6.2157	7.89257	9.86939	5.64938	3.52061	2.77333	6.68897	8.04107	5.7753
NW_003377860.1	121894	122089	195	GNOMON-672683:2	FBgn0034237	XM_393588	PREDICTED: eukaryotic translation initiation factor 3 subunit B, transcript variant 1 (eIF3-S9), mRNA	no		no	4.23999	no		yes	3.42049	no	15.3381	no		11.8733	11.1983	40.5705	3.66222	4.65021	5.81493	1.96268	1.22311	0.963495	4.62972	5.56556	3.99732
NW_003377860.1	122150	122462	312	GNOMON-672683:3	FBgn0034237	XM_393588	PREDICTED: eukaryotic translation initiation factor 3 subunit B, transcript variant 1 (eIF3-S9), mRNA	no		no		no		yes	1.84806	no		no		21.6326	20.4028	73.9175	10.9777	13.9392	17.4305	8.95271	5.57919	4.39496	11.4101	13.7165	9.85152
NW_003377860.1	122323	122460	137	GNOMON-760683:3		XM_393588	PREDICTED: eukaryotic translation initiation factor 3 subunit B, transcript variant 1 (eIF3-S9), mRNA	no		no		no		yes	2.55057	no		no		8.66679	8.17408	29.614	5.34255	6.78387	8.483	3.56265	2.22019	1.74893	6.26652	7.53323	5.41055
NW_003377860.1	122546	122904	358	GNOMON-760683:2	FBgn0034237	XM_393588	PREDICTED: eukaryotic translation initiation factor 3 subunit B, transcript variant 1 (eIF3-S9), mRNA	no		no		no		yes	1.54949	no		no		27.7641	26.1857	94.8687	17.0523	21.6526	27.0759	19.8709	12.3832	9.75478	21.2335	25.5256	18.3332
NW_003377860.1	122550	122906	356	GNOMON-672683:4	FBgn0034237	XM_393588	PREDICTED: eukaryotic translation initiation factor 3 subunit B, transcript variant 1 (eIF3-S9), mRNA	no		no		no		yes	1.54935	no		no		27.8656	26.2814	95.2154	17.3755	22.0631	27.5892	19.8731	12.3846	9.75587	21.2339	25.5261	18.3335
NW_003377860.1	122992	123068	76	GNOMON-760683:1		XM_393588	PREDICTED: eukaryotic translation initiation factor 3 subunit B, transcript variant 1 (eIF3-S9), mRNA	no		no		no		yes	0.66868	no		no		7.3785	6.95903	25.212	3.73636	4.74436	5.93267	2.81213	1.75248	1.3805	1.29679	1.55892	1.11966
NW_003377860.1	122994	123136	142	GNOMON-672683:5	FBgn0034237	XM_393588	PREDICTED: eukaryotic translation initiation factor 3 subunit B, transcript variant 1 (eIF3-S9), mRNA	no		no		no		yes	0.875675	no		no		28.9781	27.3307	99.0168	14.7259	18.6987	23.3821	19.0247	11.8559	9.33938	11.4889	13.8112	9.91956
NW_003377860.1	123206	123341	135	GNOMON-672683:6	FBgn0034237	XM_393588	PREDICTED: eukaryotic translation initiation factor 3 subunit B, transcript variant 1 (eIF3-S9), mRNA	no		no		no		yes	0.818233	no		no		24.9444	23.5263	85.2338	17.9031	22.733	28.4268	19.3323	12.0476	9.49036	10.9088	13.1139	9.41871
NW_003377860.1	123420	123615	195	GNOMON-672683:7	FBgn0034237	XM_393588	PREDICTED: eukaryotic translation initiation factor 3 subunit B, transcript variant 1 (eIF3-S9), mRNA	no		no		no		yes	1.03995	no		no		62.4678	58.9165	213.449	40.8182	51.8302	64.8119	38.7243	24.1324	19.0101	27.7723	33.3861	23.9787
NW_003377860.1	123704	123884	180	GNOMON-672683:8	FBgn0034237	XM_393588	PREDICTED: eukaryotic translation initiation factor 3 subunit B, transcript variant 1 (eIF3-S9), mRNA	no		no		no		yes	0.726337	no		no		78.4689	74.0079	268.124	55.1861	70.0742	87.6255	58.0528	36.1776	28.4986	29.0789	34.9568	25.1069
NW_003377860.1	123959	124199	240	GNOMON-672683:9	FBgn0034237	XM_393588	PREDICTED: eukaryotic translation initiation factor 3 subunit B, transcript variant 1 (eIF3-S9), mRNA	no		no		no		yes	0.699584	no		no		306.198	288.791	1046.27	211.267	268.263	335.453	402.963	251.121	197.818	194.412	233.71	167.856
NW_003377860.1	124286	124394	108	GNOMON-672683:10		XM_393588	PREDICTED: eukaryotic translation initiation factor 3 subunit B, transcript variant 1 (eIF3-S9), mRNA	no		no		no		yes	0.800314	no		no		139.617	131.68	477.065	100.544	127.669	159.646	221.245	137.876	108.611	122.11	146.793	105.43
NW_003377860.1	124475	125378	903	GNOMON-672683:11		XM_393588	PREDICTED: eukaryotic translation initiation factor 3 subunit B, transcript variant 1 (eIF3-S9), mRNA	no		no		no		yes	0.997097	no		no		902.957	851.624	3085.36	767.559	974.632	1218.74	1803.16	1123.7	885.183	1239.9	1490.53	1070.54
NW_003377860.1	124894	125400	506	GNOMON-744683:8		XM_397318	PREDICTED: CDP-diacylglycerol--glycerol-3-phosphate 3-phosphatidyltransferase, mitochondrial-like (LOC413879), mRNA	no		no		no		yes	1.38927	no		no		155.479	146.64	531.263	128.743	163.475	204.42	215.681	134.409	105.879	206.641	248.41	178.415
NW_003377860.1	125471	125680	209	GNOMON-744683:7	FBgn0038649	XM_397318	PREDICTED: CDP-diacylglycerol--glycerol-3-phosphate 3-phosphatidyltransferase, mitochondrial-like (LOC413879), mRNA	no		no		no		yes	1.10017	no		no		107.423	101.316	367.06	77.2054	98.034	122.588	111.224	69.3132	54.6008	84.3869	101.445	72.8602
NW_003377860.1	125766	126002	236	GNOMON-744683:6	FBgn0038649	XM_397318	PREDICTED: CDP-diacylglycerol--glycerol-3-phosphate 3-phosphatidyltransferase, mitochondrial-like (LOC413879), mRNA	no		no		no		yes	0.921218	no		no		57.5241	54.2538	196.557	43.3183	55.0048	68.7816	61.2237	38.1537	30.0552	38.8954	46.7577	33.5825
NW_003377860.1	126083	126351	268	GNOMON-744683:5	FBgn0038649	XM_397318	PREDICTED: CDP-diacylglycerol--glycerol-3-phosphate 3-phosphatidyltransferase, mitochondrial-like (LOC413879), mRNA	no		no		no		yes	1.50275	no		no		7.03377	6.63391	24.0341	7.68994	9.76454	12.2102	6.62522	4.12873	3.25237	6.86598	8.25386	5.92813
NW_003377860.1	126436	126713	277	GNOMON-744683:4	FBgn0038649	XM_397318	PREDICTED: CDP-diacylglycerol--glycerol-3-phosphate 3-phosphatidyltransferase, mitochondrial-like (LOC413879), mRNA	no		no		no		yes	2.6353	no		no		5.23753	4.93977	17.8964	2.6051	3.3079	4.13642	3.54308	2.20799	1.73932	6.43914	7.74073	5.55959
NW_003377860.1	126783	126905	122	GNOMON-744683:3		XM_397318	PREDICTED: CDP-diacylglycerol--glycerol-3-phosphate 3-phosphatidyltransferase, mitochondrial-like (LOC413879), mRNA	no		no		no		yes	0.854878	no		no		2.61956	2.47063	8.9509	2.10128	2.66816	3.33645	5.51162	3.43476	2.7057	3.24937	3.9062	2.80553
NW_003377860.1	126974	127169	195	GNOMON-744683:2		XM_397318	PREDICTED: CDP-diacylglycerol--glycerol-3-phosphate 3-phosphatidyltransferase, mitochondrial-like (LOC413879), mRNA	no		no		no		yes	1.3045	no		no		3.96524	3.73982	13.549	2.86745	3.64103	4.55299	5.37479	3.34949	2.63853	4.83528	5.81268	4.17481
NW_003377860.1	127610	127710	100	GNOMON-744683:1		XM_397318	PREDICTED: CDP-diacylglycerol--glycerol-3-phosphate 3-phosphatidyltransferase, mitochondrial-like (LOC413879), mRNA	no		no		no		yes	1.92256	no		no		0.443143	0.417951	1.5142	0.785379	0.99726	1.24704	2.34366	1.46053	1.15052	3.10735	3.73546	2.6829
NW_003377860.1	128693	128848	155	GNOMON-122684:1		XM_623585	PREDICTED: endophilin B, transcript variant 1 (endoB), mRNA	no		no		no		yes	1.74143	no		no		13.769	12.9862	47.048	5.49551	6.9781	8.72588	3.01883	1.88129	1.48197	3.62544	4.35828	3.13022
NW_003377860.1	129629	129770	141	GNOMON-122684:2	FBgn0034433	XM_623585	PREDICTED: endophilin B, transcript variant 1 (endoB), mRNA	no		no		no		yes	0.993184	no		no		21.7786	20.5405	74.4165	15.4752	19.6501	24.5718	11.7261	7.3075	5.75642	8.03153	9.65501	6.93447
NW_003377860.1	129844	129972	128	GNOMON-122684:3	FBgn0034433	XM_623585	PREDICTED: endophilin B, transcript variant 1 (endoB), mRNA	no		no		no		yes	1.38412	no		no		15.5233	14.6408	53.0423	10.9281	13.8763	17.3519	12.7757	7.96161	6.27169	12.1948	14.6598	10.529
NW_003377860.1	130071	130233	162	GNOMON-122684:4	FBgn0034433	XM_623585	PREDICTED: endophilin B, transcript variant 1 (endoB), mRNA	no		no		no		yes	1.50886	no		no		13.5561	12.7855	46.3207	11.7845	14.9637	18.7116	10.2861	6.41012	5.04952	10.7032	12.8667	9.24122
NW_003377860.1	130325	130388	63	GNOMON-122684:5				no		no		no		yes	1.56224	no		no		5.79696	5.4674	19.8079	3.0702	3.89848	4.87492	1.5426	0.961327	0.757277	1.66196	1.9979	1.43494
NW_003377860.1	130825	131015	190	GNOMON-122684:6	FBgn0034433	XM_623585	PREDICTED: endophilin B, transcript variant 1 (endoB), mRNA	no		no		no		yes	1.12288	no		no		40.2712	37.9818	137.605	28.8171	36.5915	45.7564	25.0335	15.6005	12.2892	19.3852	23.3037	16.7373
NW_003377860.1	131464	131614	150	GNOMON-122684:7		XM_623585	PREDICTED: endophilin B, transcript variant 1 (endoB), mRNA	no		no		no		yes	1.55926	no		no		6.84434	6.45525	23.3868	5.2498	6.6661	8.33573	6.11413	3.81023	3.00148	6.5746	7.90358	5.67655
NW_003377860.1	132482	132617	135	GNOMON-122684:9		XM_623585	PREDICTED: endophilin B, transcript variant 1 (endoB), mRNA	no		no		no		yes	0.945403	no		no		33.9103	31.9825	115.87	25.2169	32.02	40.0399	29.8305	18.5899	14.644	19.4488	23.3802	16.7922
NW_003377860.1	133613	134125	512	GNOMON-122684:10		XM_623585	PREDICTED: endophilin B, transcript variant 1 (endoB), mRNA	no		no		no		yes	1.80286	no		no		33.1875	31.3008	113.4	30.2623	38.4264	48.051	33.8116	21.0709	16.5984	42.0382	50.5358	36.2961
NW_003377860.1	133860	134347	487	GNOMON-740683:4	FBgn0010411	XM_625101	PREDICTED: ribosomal protein S18 (RpS18), mRNA	no		no		no		yes	0.719388	no		no		5989.62	5649.11	20466.3	4380.11	5561.78	6954.82	7955.19	4957.55	3905.27	3946.67	4744.44	3407.58
NW_003377860.1	134642	134743	101	GNOMON-740683:3	FBgn0010411	XM_625101	PREDICTED: ribosomal protein S18 (RpS18), mRNA	no		no		no		yes	0.621965	no		no		3929.2	3705.82	13425.9	2645.78	3359.56	4201.01	4706.03	2932.73	2310.23	2018.54	2426.56	1742.82
NW_003377860.1	134861	135046	185	GNOMON-740683:2	FBgn0010411	XM_625101	PREDICTED: ribosomal protein S18 (RpS18), mRNA	no		no		no		yes	0.593996	no		no		4624.67	4361.76	15802.3	3129.24	3973.45	4968.67	5664.89	3530.27	2780.94	2320.55	2789.62	2003.58
NW_003377860.1	135407	135461	54	GNOMON-740683:1				no		no		no		yes	0.98801	no		no		3.29063	3.10356	11.2439	3.01895	3.83341	4.79355	2.39009	1.48947	1.17332	1.62852	1.9577	1.40607
NW_003377860.1	163132	164023	891	GNOMON-782683:3		XM_003249089	PREDICTED: segmentation protein even-skipped, transcript variant 2 (eve), mRNA	no		no		no		yes	1.03197	no		no		32.5695	30.7179	111.288	26.4722	33.6139	42.033	49.0835	30.5881	24.0955	34.9317	41.9927	30.1602
NW_003377860.1	163132	164023	891	GNOMON-786683:3		XM_003249089	PREDICTED: segmentation protein even-skipped, transcript variant 2 (eve), mRNA	no		no		no		yes	1.03197	no		no		32.5695	30.7179	111.288	26.4722	33.6139	42.033	49.0835	30.5881	24.0955	34.9317	41.9927	30.1602
NW_003377860.1	163132	164023	891	GNOMON-788683:4		XM_003249089	PREDICTED: segmentation protein even-skipped, transcript variant 2 (eve), mRNA	no		no		no		yes	1.03197	no		no		32.5695	30.7179	111.288	26.4722	33.6139	42.033	49.0835	30.5881	24.0955	34.9317	41.9927	30.1602
NW_003377860.1	165126	165307	181	GNOMON-782683:2		XM_003249089	PREDICTED: segmentation protein even-skipped, transcript variant 2 (eve), mRNA	no		no		no		yes	0.146934	no		no		0.426812	0.402548	1.4584	0.260182	0.330374	0.413121	3.1782	1.98061	1.56021	0.322047	0.387145	0.278057
NW_003377860.1	165126	165307	181	GNOMON-786683:2		XM_003249089	PREDICTED: segmentation protein even-skipped, transcript variant 2 (eve), mRNA	no		no		no		yes	0.146934	no		no		0.426812	0.402548	1.4584	0.260182	0.330374	0.413121	3.1782	1.98061	1.56021	0.322047	0.387145	0.278057
NW_003377860.1	165126	165307	181	GNOMON-788683:3		XM_003249089	PREDICTED: segmentation protein even-skipped, transcript variant 2 (eve), mRNA	no		no		no		yes	0.146934	no		no		0.426812	0.402548	1.4584	0.260182	0.330374	0.413121	3.1782	1.98061	1.56021	0.322047	0.387145	0.278057
NW_003377860.1	165762	166058	296	GNOMON-786683:1		XM_003249089	PREDICTED: segmentation protein even-skipped, transcript variant 2 (eve), mRNA	no		no		no		yes	3.81226	no		no		0.842934	0.795013	2.88027	1.32558	1.6832	2.10478	1.49108	0.929217	0.731983	3.92012	4.71253	3.38466
NW_003377860.1	166518	166652	134	GNOMON-788683:1		XM_003249090	PREDICTED: segmentation protein even-skipped, transcript variant 3 (eve), mRNA	no		no		no		yes	0.648563	no		no		0.34819	0.328395	1.18975	0	0	0	1.46653	0.913916	0.719929	0.655931	0.78852	0.566335
NW_003377860.1	167233	167634	401	GNOMON-782683:1		XM_001120749	PREDICTED: segmentation protein even-skipped, transcript variant 1 (eve), mRNA	no		no		no		yes	1.27038	no		no		10.8589	10.2416	37.1043	12.6972	16.1227	20.1609	19.4914	12.1468	9.5685	17.0763	20.5281	14.7438
NW_003377860.1	196891	197094	203	GNOMON-800683:5		XM_623377	PREDICTED: zetaCOP protein, transcript variant 1 (zetaCOP), mRNA	no		no		no		yes	1.03263	no		no		201.84	190.365	689.676	168.347	213.764	267.304	547.729	341.336	268.884	390.055	468.901	336.776
NW_003377860.1	197328	197418	90	GNOMON-800683:4		XM_623377	PREDICTED: zetaCOP protein, transcript variant 1 (zetaCOP), mRNA	no		no		no		yes	0.971971	no		no		469.062	442.396	1602.76	407.453	517.377	646.962	1326.51	826.663	651.197	889.163	1068.9	767.709
NW_003377860.1	197499	197632	133	GNOMON-800683:3	FBgn0040512	XM_623377	PREDICTED: zetaCOP protein, transcript variant 1 (zetaCOP), mRNA	no		no		no		yes	1.08197	no		no		224.8	212.02	768.131	170.375	216.339	270.525	544.666	339.428	267.381	406.406	488.556	350.893
NW_003377860.1	197699	197944	245	GNOMON-800683:2	FBgn0040512	XM_623377	PREDICTED: zetaCOP protein, transcript variant 1 (zetaCOP), mRNA	no		no		no		yes	0.957416	no		no		751.843	709.101	2569.01	522.43	663.372	829.525	1749.59	1090.31	858.886	1155.19	1388.69	997.396
NW_003377860.1	198356	198437	81	GNOMON-800683:1		XM_623377	PREDICTED: zetaCOP protein, transcript variant 1 (zetaCOP), mRNA	no		no		no		yes	1.49713	no		no		2.77625	2.61842	9.48631	2.6035	3.30587	4.13388	13.9731	8.70782	6.85951	14.4268	17.343	12.4562
NW_003377860.1	198841	198958	117	GNOMON-822683:9		XM_003249091	PREDICTED: sulfide:quinone oxidoreductase, mitochondrial-like (LOC100577145), mRNA	no		no		no		yes	1.24324	no		no		55.9799	52.7975	191.281	39.5833	50.2621	62.851	76.8517	47.8928	37.7271	65.8907	79.2097	56.8904
NW_003377860.1	199043	199289	246	GNOMON-822683:8	FBgn0035515	XM_003249091	PREDICTED: sulfide:quinone oxidoreductase, mitochondrial-like (LOC100577145), mRNA	no		no		no		yes	0.930855	no		no		207.606	195.803	709.378	145.876	185.231	231.625	249.271	155.342	122.369	160.019	192.365	138.161
NW_003377860.1	199348	199534	186	GNOMON-822683:7	FBgn0035515	XM_003249091	PREDICTED: sulfide:quinone oxidoreductase, mitochondrial-like (LOC100577145), mRNA	no		no		no		yes	0.602919	no		no		138.436	130.566	473.028	99.5862	126.453	158.125	175.864	109.596	86.333	73.1227	87.9036	63.1346
NW_003377860.1	199612	199821	209	GNOMON-822683:6	FBgn0035515	XM_003249091	PREDICTED: sulfide:quinone oxidoreductase, mitochondrial-like (LOC100577145), mRNA	no		no		no		yes	1.05474	no		no		68.2491	64.3692	233.204	40.9961	52.0561	65.0944	56.2319	35.0429	27.6047	40.9019	49.1697	35.3149
NW_003377860.1	199908	200108	200	GNOMON-822683:5	FBgn0035515	XM_003249091	PREDICTED: sulfide:quinone oxidoreductase, mitochondrial-like (LOC100577145), mRNA	no		no		no		yes	0.807449	no		no		80.6241	76.0406	275.489	60.2519	76.5067	95.669	80.8883	50.4083	39.7087	45.042	54.1467	38.8895
NW_003377860.1	200179	200403	224	GNOMON-822683:4	FBgn0035515	XM_003249091	PREDICTED: sulfide:quinone oxidoreductase, mitochondrial-like (LOC100577145), mRNA	no		no		no		yes	0.774852	no		no		62.7049	59.1402	214.26	40.4438	51.3548	64.2175	63.8283	39.7768	31.3338	34.1074	41.0018	29.4485
NW_003377860.1	200484	200592	108	GNOMON-822683:3		XM_003249091	PREDICTED: sulfide:quinone oxidoreductase, mitochondrial-like (LOC100577145), mRNA	no		no		no		yes	1.36015	no		no		14.8309	13.9877	50.6764	8.57103	10.8833	13.6092	9.41825	5.86931	4.62349	8.83434	10.6201	7.62762
NW_003377860.1	200704	200818	114	GNOMON-822683:2		XM_003249091	PREDICTED: sulfide:quinone oxidoreductase, mitochondrial-like (LOC100577145), mRNA	no		no		no		yes	1.88481	no		no		5.248	4.94965	17.9322	4.03888	5.12849	6.41301	3.80997	2.37432	1.87035	4.95228	5.95332	4.27583
NW_003377860.1	201499	201795	296	GNOMON-822683:1		XM_003249091	PREDICTED: sulfide:quinone oxidoreductase, mitochondrial-like (LOC100577145), mRNA	no		no		no		yes	0.495381	no		no		0.660402	0.622858	2.25656	2.41939	3.0721	3.84156	2.81116	1.75187	1.38002	0.960375	1.1545	0.829193
NW_003377860.1	216016	219988	3972	GNOMON-920683:7		XM_393658	PREDICTED: cyclin T, transcript variant 1 (CycT), mRNA	no		no		no		yes	0.844876	no		no		41.4861	39.1277	141.756	35.001	44.4436	55.5752	53.5039	33.3428	26.2655	31.1741	37.4756	26.9159
NW_003377860.1	220076	220273	197	GNOMON-920683:6	FBgn0025455	XM_393658	PREDICTED: cyclin T, transcript variant 1 (CycT), mRNA	no		no		no		yes	1.41459	no		no		0.348734	0.328908	1.19161	1.5735	1.99801	2.49844	0.973054	0.606392	0.47768	0.949255	1.14114	0.819592
NW_003377860.1	224551	225853	1302	GNOMON-920683:1	FBgn0025455	XM_393658	PREDICTED: cyclin T, transcript variant 1 (CycT), mRNA	no		no		no		yes	1.78734	no		no		18.3549	17.3114	62.7179	15.2124	19.3164	24.1545	27.3537	17.0464	13.4281	33.7163	40.5317	29.1109
NW_003377860.1	225807	226263	456	GNOMON-842683:1		XM_625079	PREDICTED: dim gamma-tubulin 1 (dgt1), mRNA	no		no		no		yes	1.0926	no		no		78.3121	73.8601	267.589	57.3179	72.7812	91.0104	78.5014	48.9209	38.537	59.1499	71.1063	51.0704
NW_003377860.1	227111	227243	132	GNOMON-842683:2		XM_625079	PREDICTED: dim gamma-tubulin 1 (dgt1), mRNA	no		no		no		yes	1.62699	no		no		5.54908	5.23361	18.9609	3.60034	4.57164	5.71668	2.89395	1.80347	1.42066	3.24709	3.90345	2.80355
NW_003377860.1	227400	227508	108	GNOMON-842683:3		XM_625079	PREDICTED: dim gamma-tubulin 1 (dgt1), mRNA	no		no		no		yes	0.960492	no		no		48.3495	45.6008	165.208	29.9883	38.0785	47.6159	44.5316	27.7514	21.8609	29.4971	35.4596	25.4679
NW_003377860.1	227592	227760	168	GNOMON-842683:4		XM_625079	PREDICTED: dim gamma-tubulin 1 (dgt1), mRNA	no		no		no		yes	0.836668	no		no		90.2132	85.0846	308.254	53.4773	67.9044	84.9122	97.0619	60.4875	47.6485	56.0039	67.3245	48.3541
NW_003377860.1	228026	228326	300	GNOMON-842683:5	FBgn0039710	XM_625079	PREDICTED: dim gamma-tubulin 1 (dgt1), mRNA	no		no		no		yes	0.906053	no		no		339.13	319.85	1158.79	230.819	293.089	366.498	420.849	262.267	206.598	262.964	316.119	227.045
NW_003377860.1	228416	228538	122	GNOMON-842683:6	FBgn0039710	XM_625079	PREDICTED: dim gamma-tubulin 1 (dgt1), mRNA	no		no		no		yes	0.946532	no		no		132.21	124.694	451.755	90.175	114.503	143.182	164.787	102.693	80.8954	107.566	129.309	92.8732
NW_003377860.1	228607	228747	140	GNOMON-842683:7		XM_625079	PREDICTED: dim gamma-tubulin 1 (dgt1), mRNA	no		no		no		yes	0.947613	no		no		152.485	143.816	521.033	115.659	146.862	183.646	195.39	121.764	95.9186	127.688	153.499	110.247
NW_003377860.1	228830	229414	584	GNOMON-842683:8		XM_625079	PREDICTED: dim gamma-tubulin 1 (dgt1), mRNA	no		no		no		yes	0.97145	no		no		437.292	412.432	1494.21	420.595	534.064	667.829	678.351	422.738	333.008	454.455	546.318	392.379
NW_003377860.1	234274	234640	366	GNOMON-124684:14		XM_625073	PREDICTED: zinc transporter foi-like, transcript variant 2 (LOC552697), mRNA	no		no		no		yes	1.68697	no		no		5.01061	4.72575	17.121	3.50809	4.45451	5.57021	6.95851	4.33644	3.41599	8.09542	9.73181	6.98963
NW_003377860.1	234781	234957	176	GNOMON-124684:13		XM_625073	PREDICTED: zinc transporter foi-like, transcript variant 2 (LOC552697), mRNA	no		no		no		yes	0.468904	no		no		4.29579	4.05158	14.6785	3.07834	3.90882	4.88784	6.87058	4.28164	3.37282	2.22174	2.67084	1.91827
NW_003377860.1	235543	235812	269	GNOMON-124684:10		XM_625073	PREDICTED: zinc transporter foi-like, transcript variant 2 (LOC552697), mRNA	no		no		no		yes	0.322855	no		no		6.81968	6.43198	23.3025	4.31373	5.47749	6.84942	7.59277	4.73169	3.72735	1.69053	2.03226	1.45962
NW_003377860.1	235924	236053	129	GNOMON-124684:9		XM_625073	PREDICTED: zinc transporter foi-like, transcript variant 2 (LOC552697), mRNA	no		no		no		yes	1.06673	no		no		2.43898	2.30033	8.33389	1.05943	1.34524	1.68218	0.907604	0.565605	0.44555	0.667679	0.802642	0.576478
NW_003377860.1	236168	236380	212	GNOMON-124684:8		XM_625073	PREDICTED: zinc transporter foi-like, transcript variant 2 (LOC552697), mRNA	no		no		no		yes	1.49675	no		no		2.99359	2.82341	10.229	2.03146	2.57951	3.22559	2.49061	1.55211	1.22266	2.57081	3.09047	2.21966
NW_003377860.1	236542	236711	169	GNOMON-124684:7	FBgn0024236	XM_625073	PREDICTED: zinc transporter foi-like, transcript variant 2 (LOC552697), mRNA	no		no		no		yes	1.98397	no		no		2.21972	2.09353	7.58469	0.771311	0.979396	1.2247	0.950994	0.592645	0.46685	1.30115	1.56417	1.12342
NW_003377860.1	236803	237043	240	GNOMON-124684:6		XM_625073	PREDICTED: zinc transporter foi-like, transcript variant 2 (LOC552697), mRNA	no		no		no		yes	2.13854	no		no		4.3249	4.07903	14.778	1.81589	2.30578	2.88331	2.26132	1.40922	1.1101	3.335	4.00914	2.87946
NW_003377860.1	238173	238472	299	GNOMON-124684:4		XM_625073	PREDICTED: zinc transporter foi-like, transcript variant 2 (LOC552697), mRNA	no		no		no		yes	2.41417	no		no		4.54521	4.28682	15.5308	3.39831	4.31511	5.3959	3.77855	2.35473	1.85492	6.29086	7.56248	5.43156
NW_003377860.1	238629	238870	241	GNOMON-124684:3		XM_625073	PREDICTED: zinc transporter foi-like, transcript variant 2 (LOC552697), mRNA	no		no		no		yes	1.1091	no		no		4.91912	4.63947	16.8084	8.53232	10.8342	13.5478	11.1782	6.96607	5.48746	8.54982	10.2781	7.38197
NW_003377860.1	238951	239111	160	GNOMON-124684:2		XM_625073	PREDICTED: zinc transporter foi-like, transcript variant 2 (LOC552697), mRNA	no		no		no		yes	1.95006	no		no		0.960833	0.90621	3.28312	0.771983	0.980249	1.22577	1.46407	0.912383	0.718721	1.9689	2.3669	1.69996
NW_003377860.1	240187	240230	43	GNOMON-124684:1				no		no		no		yes	0.356014	no		no		0.348207	0.328412	1.18981	0.255292	0.324165	0.405358	1.33262	0.830468	0.654194	0.327182	0.393318	0.282491
NW_003377860.1	242882	243053	171	GNOMON-126684:2				no		no		no		yes	0.542254	no		no		2934.33	2767.51	10026.5	2097.13	2662.89	3329.86	4305.98	2683.42	2113.84	1610.24	1935.73	1390.29
NW_003377860.1	243655	243788	133	GNOMON-126684:1				no		no		no		yes	0.560266	no		no		1179.42	1112.37	4030.04	810.267	1028.86	1286.56	1484.99	925.422	728.993	573.764	689.744	495.392
NW_003377860.1	243972	244268	296	GNOMON-970683:2	FBgn0010408	XM_392726	PREDICTED: ribosomal protein S9 (RpS9), mRNA	no		no		no		yes	0.549387	no		no		1829.92	1725.89	6252.76	1353.4	1718.52	2148.95	2100.52	1309.01	1031.16	795.834	956.702	687.128
NW_003377860.1	244593	244665	72	GNOMON-970683:1		XM_392726	PREDICTED: ribosomal protein S9 (RpS9), mRNA	no		no		no		yes	1.704	no		no		12.3529	11.6506	42.2092	7.49395	9.51567	11.899	10.271	6.40076	5.04214	12.0698	14.5096	10.4212
NW_003377860.1	245299	245395	96	GNOMON-856683:1				no		no		no		yes	2.94129	no		no		3.27031	3.08439	11.1745	4.88117	6.19802	7.75041	5.77234	3.59723	2.83369	11.7086	14.0754	10.1093
NW_003377860.1	245893	245985	92	GNOMON-856683:2		XM_395257	PREDICTED: solute carrier family 25 member 38-like (LOC411790), mRNA	no		no		no		yes	0.196197	no		no		1.40995	1.32979	4.81773	1.01821	1.2929	1.61673	4.78619	2.98268	2.34958	0.647589	0.778492	0.559132
NW_003377860.1	247304	247422	118	GNOMON-856683:3		XM_395257	PREDICTED: solute carrier family 25 member 38-like (LOC411790), mRNA	no		no		no		yes	5.77144	no		no		6.09901	5.75228	20.84	2.08256	2.6444	3.30673	5.07532	3.16286	2.49152	20.2006	24.2839	17.4413
NW_003377860.1	247513	247597	84	GNOMON-856683:4		XM_395257	PREDICTED: solute carrier family 25 member 38-like (LOC411790), mRNA	no		no		no		yes	2.88467	no		no		7.16695	6.75951	24.4891	4.09665	5.20185	6.50473	8.38306	5.22419	4.11531	16.6769	20.048	14.3989
NW_003377860.1	247680	247859	179	GNOMON-856683:5		XM_395257	PREDICTED: solute carrier family 25 member 38-like (LOC411790), mRNA	no		no		no		yes	3.01062	no		no		62.9068	59.3306	214.95	22.9389	29.1273	36.4227	37.825	23.5719	18.5686	78.5329	94.4074	67.8058
NW_003377860.1	248048	248219	171	GNOMON-856683:6		XM_395257	PREDICTED: solute carrier family 25 member 38-like (LOC411790), mRNA	no		no		no		yes	2.38908	no		no		69.8592	65.8877	238.705	25.8094	32.7722	40.9806	68.6265	42.7669	33.6893	113.068	135.923	97.6235
NW_003377860.1	248306	248565	259	GNOMON-856683:7		XM_395257	PREDICTED: solute carrier family 25 member 38-like (LOC411790), mRNA	no		no		no		yes	2.12734	no		no		166.683	157.207	569.547	65.23	82.8278	103.573	136.069	84.7962	66.7974	199.624	239.976	172.357
NW_003377860.1	248659	249196	537	GNOMON-856683:8		XM_395257	PREDICTED: solute carrier family 25 member 38-like (LOC411790), mRNA	no		no		no		yes	2.25775	no		no		30.9055	29.1485	105.603	15.1456	19.2316	24.0484	38.8825	24.231	19.0878	60.5406	72.7781	52.2711
NW_003377860.1	248755	249451	696	GNOMON-912683:8		XM_003249092	PREDICTED: luc7-like protein 3-like (LOC411791), mRNA	no		no		no		yes	1.85064	no		no		56.7413	53.5156	193.882	44.1743	56.0917	70.1408	54.3384	33.8628	26.6752	69.3499	83.3682	59.8771
NW_003377860.1	251450	251560	110	GNOMON-912683:7		XM_003249092	PREDICTED: luc7-like protein 3-like (LOC411791), mRNA	no		no		no		yes	1.56099	no		no		3.21412	3.0314	10.9825	3.71105	4.71222	5.89247	3.01055	1.87613	1.4779	3.24087	3.89598	2.79819
NW_003377860.1	251650	251738	88	GNOMON-912683:6		XM_003249092	PREDICTED: luc7-like protein 3-like (LOC411791), mRNA	no		no		no		yes	0.315264	no		no		1.50068	1.41537	5.12776	2.77646	3.52549	4.40851	6.10686	3.8057	2.99791	1.32772	1.59611	1.14637
NW_003377860.1	251838	252019	181	GNOMON-912683:5		XM_003249092	PREDICTED: luc7-like protein 3-like (LOC411791), mRNA	no		no		no		yes	0.692137	no		no		7.30336	6.88817	24.9552	8.68585	11.0291	13.7916	11.0926	6.91273	5.44544	5.2947	6.36496	4.57148
NW_003377860.1	252092	252253	161	GNOMON-912683:4	FBgn0029887	XM_003249092	PREDICTED: luc7-like protein 3-like (LOC411791), mRNA	no		no		no		yes	0.474596	no		no		2.76986	2.61239	9.46448	2.29858	2.9187	3.64973	6.06195	3.77771	2.97586	1.98405	2.3851	1.71304
NW_003377860.1	252326	252532	206	GNOMON-912683:3	FBgn0029887	XM_003249092	PREDICTED: luc7-like protein 3-like (LOC411791), mRNA	no		no		no		yes	1.07253	no		no		4.64656	4.38241	15.8771	4.18856	5.31855	6.65067	5.74637	3.58105	2.82094	4.2503	5.10945	3.66973
NW_003377860.1	252665	252913	248	GNOMON-912683:2	FBgn0029887	XM_003249092	PREDICTED: luc7-like protein 3-like (LOC411791), mRNA	no		no		no		yes	0.512749	no		no		0.776983	0.732812	2.65492	2.58069	3.27691	4.09767	3.81072	2.37478	1.87071	1.3475	1.61988	1.16344
NW_003377860.1	253027	253388	361	GNOMON-912683:1		XM_003249092	PREDICTED: luc7-like protein 3-like (LOC411791), mRNA	no		no		no		yes	1.96969	no		no		1.9515	1.84056	6.66818	2.31853	2.94402	3.6814	3.9064	2.43441	1.91768	5.30629	6.37889	4.58148
NW_003377860.1	254121	254509	388	GNOMON-1032683:6		NM_001174141	cuticular protein (LOC724464), mRNA	no		no	4.20213	no		yes	1.36138	no	6.09647	no		90.689	85.5333	309.88	79.0891	100.426	125.579	37.7159	23.504	18.5151	35.4096	42.5673	30.5729
NW_003377860.1	254586	254819	233	GNOMON-1032683:5	FBgn0034030	NM_001174141	cuticular protein (LOC724464), mRNA	no		no		no		yes	0.883741	no		no		6.44246	6.0762	22.0136	17.0541	21.655	27.0788	10.573	6.58891	5.19036	6.44375	7.74627	5.56357
NW_003377860.1	255300	255488	188	GNOMON-1032683:4	FBgn0034030	NM_001174141	cuticular protein (LOC724464), mRNA	no		no		no		yes	1.02717	no		no		2.7625	2.60546	9.43935	6.31377	8.01711	10.0251	1.81918	1.13369	0.893051	1.28864	1.54913	1.11262
NW_003377860.1	255934	256035	101	GNOMON-1032683:3		NM_001174141	cuticular protein (LOC724464), mRNA	no		no		no		yes	2.02863	no		no		1.18982	1.12218	4.06557	2.07866	2.63944	3.30053	0.462821	0.288423	0.227203	0.64749	0.778373	0.559047
NW_003377860.1	256726	256954	228	GNOMON-1032683:2		NM_001174141	cuticular protein (LOC724464), mRNA	no		no		no		yes	1.78154	no		no		1.35599	1.2789	4.63335	5.85196	7.43071	9.29186	2.31169	1.44061	1.13483	2.84015	3.41425	2.4522
NW_003377860.1	264628	265753	1125	GNOMON-1042683:8		XM_397129	PREDICTED: DNA-directed RNA polymerase III subunit 5 (RPC5), mRNA	no		no		no		yes	1.06859	no		no		95.6695	90.2307	326.898	74.6929	94.8437	118.599	179.607	111.928	88.1704	132.359	159.113	114.279
[truncated: 65,434 more rows]
